# Supplementary material for: Dose-response relationships of intestinal organs and excessive mucus discharge after gynaecological radiotherapy
Source: PLoS One. 2021 Apr 16;16(4):e0250004. doi: 10.1371/journal.pone.0250004 (PMC8051803; doi:10.1371/journal.pone.0250004)
Supplement: S1 File — (ZIP) [file pone.0250004.s001.zip]

Archive with 7 entries (4 files):
- Databases/
- Databases/DVH_Database.xlsx
- __MACOSX/
- __MACOSX/Databases/
- __MACOSX/Databases/._DVH_Database.xlsx
- Databases/Variables_Database.xlsx
- __MACOSX/Databases/._Variables_Database.xlsx
