# Supplementary material for: Dose-response relationships of intestinal organs and excessive mucus discharge after gynaecological radiotherapy
Source: PLoS One. 2021 Apr 16;16(4):e0250004. doi: 10.1371/journal.pone.0250004 (PMC8051803; doi:10.1371/journal.pone.0250004)
Supplement: S1 File — (ZIP) [file pone.0250004.s001.zip › Databases/DVH_Database.xlsx]

## Sheet: Patients with the syndrom_DVH
Dose	R132	R152	R188	R275	R504	R513	R540	R566	R637	R755	R768	R770	S132	S152	S188	S275	S504	S513	S540	S566	S637	S755	S768	S770	T132	T152	T275	T504	T513	T540	T566	T637	T755	T768	T770
0	1	1	1	1	1	1	1	1	1	1	1	1	1	1	1	1	1	1	1	1	1	1	1	1	0	0	0	0	0	0	0	0	0	0	0
0.5	1	1	1	1	1	1	1	1	1	1	1	1	1	1	1	1	1	1	1	1	1	1	1	1	0	0	0	0	0	0	0	0	0	0	0
1	1	1	1	1	1	1	1	1	1	1	1	1	1	1	1	1	1	1	1	1	1	1	1	1	0	0	0	0	0	0	0	0	0	0	0
1.5	1	1	1	1	1	1	1	1	1	1	1	1	1	1	1	1	1	1	1	1	1	1	1	1	0	0	0	0	0	0	0	0	0	0	0
2	1	1	1	1	1	1	1	1	1	1	1	1	1	1	1	1	1	1	1	0.999146	1	1	1	1	0	0	0	0	0	0	0	0	0	0	0
2.5	1	1	1	1	1	1	1	1	1	1	1	1	1	1	1	1	1	1	1	0.997011	1	1	1	1	0	0	0	0	0	0	0	0	0	0	0
3	1	1	1	1	1	1	1	1	1	1	1	1	1	1	1	1	1	1	1	0.997011	1	1	1	1	0	0	0	0	0	0	0	0	0	0	0
3.5	1	1	1	1	1	1	1	1	1	1	1	1	1	1	1	1	1	1	1	0.996157	1	1	1	1	0	0	0	0	0	0	0	0	0	0	0
4	1	1	1	1	1	1	1	1	1	1	1	1	1	1	1	1	1	1	1	0.991887	1	1	1	1	0	0	0	0	0	0	0	0	0	0	0
4.5	1	1	1	1	1	1	1	1	1	1	1	1	1	1	1	0.997602	1	1	1	0.99146	1	1	1	1	0	0	0	0	0	0	0	0	0	0	0
5	1	1	1	1	1	1	1	1	1	1	1	1	1	1	1	0.995204	1	1	1	0.99146	1	1	1	1	0	0	0	0	0	0	0	0	0	0	0
5.5	1	1	1	1	1	1	1	1	1	1	1	1	1	1	1	0.995204	1	1	1	0.99146	1	1	1	1	0	0	0	0	0	0	0	0	0	0	0
6	1	1	1	1	1	1	1	1	1	1	1	1	1	1	1	0.992806	1	1	1	0.99146	1	1	1	1	0	0	0	0	0	0	0	0	0	0	0
6.5	1	1	1	1	1	1	1	1	1	1	1	1	1	1	1	0.992806	1	1	1	0.990606	1	1	1	1	0	0	0	0	0	0	0	0	0	0	0
7	1	1	1	1	0.998419	1	1	1	1	1	1	1	1	1	1	0.992806	1	1	1	0.988044	1	1	1	1	0	0	0	0	0	0	0	0	0	0	0
7.5	1	1	1	1	0.990514	1	1	1	1	1	1	1	1	1	1	0.992806	1	1	1	0.988044	1	1	1	1	0	0	0	0	0	0	0	0	0	0	0
8	1	1	1	1	0.982609	1	1	1	1	1	1	1	1	1	1	0.992806	1	1	1	0.988044	1	1	1	1	0	0	0	0	0	0	0	0	0	0	0
8.5	1	1	1	1	0.980237	1	1	1	1	1	1	1	1	1	1	0.992806	1	1	1	0.988044	1	1	1	1	0	0	0	0	0	0	0	0	0	0	0
9	1	1	1	1	0.980237	1	1	1	1	1	1	1	1	1	1	0.992806	1	1	1	0.983774	1	1	1	1	0	0	0	0	0	0	0	0	0	0	0
9.5	1	1	1	1	0.980237	1	1	1	1	1	1	1	1	1	1	0.992806	1	1	1	0.983774	1	1	1	1	0	0	0	0	0	0	0	0	0	0	0
10	1	1	1	1	0.980237	1	1	1	1	1	1	1	1	1	1	0.992806	1	1	1	0.983774	1	1	1	1	0	0	0	0	0	0	0	0	0	0	0
10.5	1	1	1	1	0.980237	1	1	1	1	1	1	1	1	1	1	0.992806	1	1	1	0.983774	1	1	1	1	0	0	0	0	0	0	0	0	0	0	0
11	1	1	1	1	0.980237	1	1	1	1	1	1	1	1	1	1	0.992806	1	1	1	0.983774	1	1	0.998869	1	0	0	0	0	0	0	0	0	0	0	0
11.5	1	1	1	1	0.980237	1	1	1	1	1	1	1	1	1	1	0.992806	1	1	1	0.983348	1	1	0.998869	1	0	0	0	0	0	0	0	0	0	0	0
12	1	1	1	1	0.980237	1	1	1	1	1	1	1	1	1	1	0.992806	1	1	1	0.982921	1	1	0.998869	1	0	0	0	0	0	0	0	0	0	0	0
12.5	1	1	1	1	0.980237	1	1	1	1	1	1	1	1	1	1	0.992806	1	1	1	0.982494	1	1	0.998869	1	0	0	0	0	0	0	0	0	0	0	0
13	1	1	1	1	0.980237	1	1	1	1	1	1	1	1	1	1	0.992806	1	1	1	0.982067	1	1	0.998869	1	0	0	0	0	0	0	0	0	0	0	0
13.5	1	1	1	1	0.980237	1	1	1	1	1	1	1	1	1	1	0.992806	1	1	1	0.98164	1	1	0.998869	1	0	0	0	0	0	0	0	0	0	0	0
14	1	1	1	1	0.980237	1	1	1	1	1	1	1	1	1	1	0.992806	1	1	1	0.98164	1	1	0.998869	1	0	0	0	0	0	0	0	0	0	0	0
14.5	1	1	1	1	0.980237	1	1	1	1	1	1	1	1	1	1	0.992806	1	1	1	0.981213	1	1	0.998869	1	0	0	0	0	0	0	0	0	0	0	0
15	1	1	1	1	0.980237	1	1	1	1	1	1	1	1	1	1	0.990408	1	1	1	0.980786	1	1	0.998869	1	0	0	0	0	0	0	0	0	0	0	0
15.5	1	1	1	1	0.980237	1	1	1	1	1	1	1	1	1	1	0.990408	1	1	1	0.980786	1	1	0.998869	1	0	0	0	0	0	0	0	0	0	0	0
16	1	1	1	1	0.980237	1	1	1	1	1	1	1	1	1	1	0.990408	1	1	0.998409	0.980786	1	1	0.998869	1	0	0	0	0	0	0	0	0	0	0	0
16.5	1	1	1	1	0.980237	1	1	1	1	1	1	1	1	1	1	0.98801	1	1	0.998012	0.980786	1	1	0.997738	1	0	0	0	0	0	0	0	0	0	0	0
17	1	1	1	1	0.980237	1	1	1	1	1	1	1	1	1	1	0.98801	1	1	0.998012	0.980786	1	1	0.995475	1	0	0	0	0	0	0	0	0	0	0	0
17.5	1	1	1	1	0.980237	1	1	1	1	1	1	1	1	1	1	0.98801	1	1	0.996819	0.980786	1	1	0.995475	1	0	0	0	0	0	0	0	0	0	0	0
18	1	1	1	1	0.980237	1	1	1	1	1	1	1	1	1	1	0.985611	1	1	0.989662	0.980786	1	1	0.995475	1	0	0	0	0	0	0	0	0	0	0	0
18.5	1	1	1	1	0.980237	1	1	1	1	1	1	1	1	1	1	0.985611	1	1	0.982505	0.980786	1	1	0.994344	1	0	0	0	0	0	0	0	0	0	0	0
19	1	1	1	1	0.980237	1	1	1	1	1	1	1	1	1	1	0.985611	1	1	0.978926	0.979078	1	1	0.994344	1	0	0	0	0	0	0	0	0	0	0	0
19.5	1	1	1	1	0.980237	1	1	1	1	1	1	1	1	1	1	0.985611	1	1	0.973757	0.974808	1	0.999188	0.994344	1	0	0	0	0	0	0	0	0	0	0	0
20	1	1	1	1	0.980237	1	1	1	1	1	1	1	1	1	1	0.985611	1	1	0.970974	0.974808	1	0.996753	0.99095	1	0	0	0	0	0	0	0	0	0	0	0
20.5	1	1	1	1	0.980237	1	1	1	1	1	1	1	1	1	1	0.985611	1	1	0.968588	0.974808	1	0.994318	0.989819	1	0	0	0	0	0	0	0	0	0	0	0
21	1	1	1	1	0.975494	1	1	1	1	1	1	1	1	1	1	0.985611	1	1	0.968191	0.974808	1	0.993506	0.989819	1	0	0	0	0	0	0	0	0	0	0	0
21.5	1	1	1	1	0.975494	1	1	1	1	1	1	1	1	1	1	0.985611	1	1	0.964215	0.974808	1	0.993506	0.986425	1	0	0	0	0	0	0	0	0	0	0	0
22	1	1	1	1	0.975494	1	1	1	1	1	1	1	1	1	1	0.985611	1	1	0.963419	0.974808	1	0.992695	0.986425	1	0	0	0	0	0	0	0	0	0	0	0
22.5	1	1	1	1	0.975494	1	1	1	1	1	1	1	1	1	1	0.985611	1	1	0.963419	0.974808	1	0.991071	0.985294	1	0	0	0	0	0	0	0	0	0	0	0
23	1	1	1	1	0.967589	1	1	1	1	1	1	1	1	1	1	0.985611	1	1	0.963419	0.974808	1	0.99026	0.985294	1	0	0	0	0	0	0	0	0	0	0	0
23.5	1	1	1	1	0.967589	1	1	1	1	1	1	1	1	1	1	0.985611	1	1	0.963419	0.974808	1	0.988636	0.983032	1	0	0	0	0	0	0	0	0	0	0	0
24	1	1	1	1	0.967589	1	1	1	1	1	1	1	1	1	1	0.985611	1	1	0.962624	0.974808	1	0.988636	0.9819	1	0	0	0	0	0	0	0	0	0	0	0
24.5	1	1	1	1	0.966008	1	1	1	1	1	1	1	1	1	1	0.985611	1	1	0.961829	0.974808	1	0.987013	0.9819	1	0	0	0	0	0	0	0	0	0	0	0
25	1	1	1	1	0.956522	1	1	1	1	1	1	1	1	1	1	0.985611	1	1	0.959443	0.974808	1	0.987013	0.979638	1	0	0	0	0	0	0	0	0	0	0	0
25.5	1	1	1	1	0.956522	1	1	1	1	1	1	1	1	1	1	0.985611	1	1	0.956262	0.973954	0.991181	0.987013	0.977375	1	0	0	0	0	0	0	0	0	0	0	0
26	1	1	1	1	0.945454	1	1	1	0.977199	1	1	1	1	1	1	0.985611	1	1	0.955467	0.973954	0.822592	0.987013	0.977375	1	0	0	0	0	0	0	0	0	0	0	0
26.5	1	1	1	1	0.945454	1	1	1	0.791531	1	1	1	1	1	1	0.985611	1	1	0.955467	0.9731	0.386703	0.987013	0.977375	1	0	0	0	0	0	0	0	0	0	0	0
27	1	1	1	1	0.934387	1	1	1	0.226384	1	1	1	1	1	1	0.985611	1	1	0.953877	0.971392	0.136363	0.987013	0.977375	1	0	0	0	0	0	0	0	8.6496	0	0	0
27.5	1	1	1	1	0.931225	1	1	1	0.00325732	1	1	1	1	1	1	0.985611	1	1	0.953877	0.970538	0.00610581	0.987013	0.977375	1	0	0	0	0	0	0	0	57.5912	0	0	0
28	1	1	1	1	0.921739	1	1	1	0	1	1	1	1	1	1	0.985611	1	1	0.953082	0.967976	0	0.987013	0.977375	1	0	0	0	0	0	0	0	36.4597	0	0	0
28.5	1	1	1	1	0.915415	1	1	1	0	1	1	1	1	1	1	0.985611	1	1	0.952286	0.966695	0	0.987013	0.975113	1	0	0	0	0	0	0	0	3.28466	0	0	0
29	1	1	1	1	0.909091	1	1	1	0	1	1	1	1	1	1	0.985611	1	1	0.950696	0.965841	0	0.987013	0.975113	1	0	0	0	0	0	0	0	1.20437	0	0	0
29.5	1	1	1	1	0.899605	1	1	1	0	1	1	1	1	1	1	0.985611	1	1	0.949105	0.965841	0	0.987013	0.975113	1	0	0	0	0	0	0	0	0	0	0	0
30	1	1	1	1	0.898024	1	1	1	0	1	1	1	1	1	1	0.985611	1	1	0.949105	0.965841	0	0.987013	0.972851	1	0	0	0	0	0	0	0	0	0	0	0
30.5	1	1	1	1	0.898024	1	1	1	0	1	1	1	1	1	1	0.985611	1	1	0.945129	0.965841	0	0.986201	0.971719	1	0	0	0	0	0	0	0	0	0	0	0
31	1	1	1	1	0.898024	1	1	1	0	1	1	1	1	1	1	0.985611	1	1	0.944334	0.965841	0	0.986201	0.967194	1	0	0	0	0	0	0	0	0	0	1.37134	0
31.5	1	1	1	1	0.898024	1	1	1	0	1	1	1	1	1	1	0.985611	1	1	0.943539	0.965841	0	0.986201	0.964932	1	0	0	0	0	0	0	0	0	0	0	0
32	0.996599	1	1	1	0.898024	1	1	1	0	1	1	1	1	1	1	0.983213	1	1	0.942743	0.965841	0	0.98539	0.957013	1	0	0	0	0	0	0	0	0	0	0	0
32.5	0.952381	1	1	1	0.898024	1	1	1	0	1	1	1	1	1	1	0.978417	1	1	0.942743	0.965841	0	0.98539	0.950226	1	0	0	0	0	0	0	0	0	0	0	0
33	0.826531	1	1	0.930693	0.890119	1	1	1	0	1	1	1	1	1	1	0.978417	1	1	0.941948	0.965841	0	0.98539	0.945701	1	0	0	0	0	0	0	0	0	0	0	0
33.5	0.717687	0.91358	1	0.930693	0.834783	0.945783	1	1	0	1	1	1	1	1	1	0.976019	1	1	0.940358	0.965841	0	0.984578	0.943439	1	0	0	0	0	0	0	0	0	0	0	0
34	0.57483	0.670782	1	0.851485	0.762055	0.79518	1	1	0	1	1	1	1	1	1	0.964029	0.965669	1	0.939563	0.965414	0	0.983766	0.943439	1	0	0	0	0	0	0	0	0	0	0	0
34.5	0.309524	0.452675	1	0.732673	0.725692	0.373494	1	1	0	1	1	1	1	1	1	0.94964	0.695863	1	0.937972	0.964133	0	0.983766	0.941176	1	0	0	0	0	0	0	0	0	0	0	0
35	0.108843	0.327161	1	0.386139	0.598419	0.00602407	1	1	0	1	1	1	0.991603	1	1	0.906475	0.457306	0.988427	0.935586	0.963706	0	0.982143	0.940045	1	0	0	0	0	0	0	0	0	0	0	0
35.5	0.00680271	0.131687	1	0.0792079	0.347826	0	1	1	0	1	1	1	0.881036	0.964162	1	0.498801	0.321303	0.805366	0.934791	0.963279	0	0.982143	0.937783	1	0	0	0	0	0	0	0	0	0	0	0
36	0	0.00205761	1	0.029703	0.113834	0	1	1	0	1	1	1	0.562631	0.615029	1	0.158273	0.222271	0.478695	0.93002	0.962425	0	0.982143	0.93552	1	0	0	0	0	0	0	0	0	0	0	0
36.5	0	0	1	0	0.029249	0	1	1	0	1	1	1	0.212736	0.202312	1	0.0479616	0.12544	0.171489	0.927634	0.960717	0	0.980519	0.93552	1	0	0	0	0.558968	0	0	0	0	0	0	0
37	0	0	1	0	0	0	1	1	0	1	1	1	0.0587823	0.00231214	1	0	0.056338	0.0515517	0.922863	0.959863	0	0.980519	0.93552	1	56.0606	0	19.391	11.6265	0	0	0	0	0	0	0
37.5	0	0	1	0	0	0	1	1	0	1	1	1	0.00839747	0	1	0	0.0140845	0.00105208	0.919682	0.958155	0	0.980519	0.93552	1	170.419	14.6461	86.1441	15.9865	10.2086	0	0	0	0	0.249334	0
38	0	0	1	0	0	0	1	1	0	1	1	1	0	0	1	0	0.000880281	0	0.915706	0.955593	0	0.980519	0.930995	1	133.91	105.404	50.4508	12.4091	82.7024	0.092439	0	0	0	0.374001	0
38.5	0	0	1	0	0	0	1	1	0	0.988827	1	1	0	0	1	0	0	0	0.909344	0.954313	0	0.980519	0.930995	1	80.5578	65.1872	13.8998	7.82555	73.6569	0	0.211025	0	0	0.498668	0
39	0	0	1	0	0	0	1	1	0	0.988827	1	1	0	0	1	0	0	0	0.901392	0.953032	0	0.980519	0.930995	1	39.101	49.8208	3.60364	0.558968	52.8521	0.092439	0.316538	0	0	0.249334	0.231448
39.5	0	0	1	0	0	0	1	1	0	0.988827	1	1	0	0	1	0	0	0	0.883897	0.951751	0	0.979708	0.924208	1	4.23987	14.6461	0	0	32.8226	0	0.527564	0	0	0.249334	0.462897
40	0	0	1	0	0	0	1	1	0	0.988827	1	1	0	0	1	0	0	0	0.847316	0.946627	0	0.979708	0.924208	1	0	0.2401	0	0	3.87668	0	1.37166	0	0	0.498668	0
40.5	0	0	1	0	0	0	1	0.983595	0	0.988827	1	1	0	0	1	0	0	0	0.794831	0.942357	0	0.966721	0.919683	1	0	0	0	0	0	0	1.37166	0	0	0.498668	0
41	0	0	1	0	0	0	1	0.929597	0	0.988827	1	1	0	0	1	0	0	0	0.700994	0.936379	0	0.958604	0.916289	1	0	0	0	0	0	0	2.00474	0	0	0	0
41.5	0	0	1	0	0	0	1	0.889952	0	0.988827	1	0.993569	0	0	1	0	0	0	0.470774	0.926985	0	0.95211	0.911765	1	0	0	0	0	0	0	1.58269	0	0	0	0
42	0	0	1	0	0	0	1	0.787423	0	0.988827	1	0.987138	0	0	1	0	0	0	0.0858847	0.915884	0	0.931006	0.90724	1	0	0	0	0	0	0	2.63782	0	0	0	0
42.5	0	0	1	0	0	0	1	0.618592	0	0.988827	1	0.987138	0	0	1	0	0	0	0	0.895389	0	0.872565	0.90724	1	0	0	0	0	0	0	10.6568	0	0	0	0
43	0	0	1	0	0	0	0.975741	0.334929	0	0.988827	1	0.987138	0	0	1	0	0	0	0	0.827925	0	0.603085	0.90724	1	0	0	0	0	0	0.092439	38.9343	0	0	0	0
43.5	0	0	1	0	0	0	0.975741	0.0840737	0	0.949721	1	0.958199	0	0	1	0	0	0	0	0.68275	0	0.390422	0.776018	1	0	0	0	0	0	0.831953	30.8097	0	0	0	0
44	0	0	1	0	0	0	0.972147	0.01162	0	0.924581	1	0.897106	0	0	1	0	0	0	0	0.537575	0	0.141234	0.300905	1	0	0	0	0	0	0.184879	39.4617	0	0	0	0
44.5	0	0	1	0	0	0	0.8823	0	0	0.832402	1	0.868167	0	0	1	0	0	0	0	0.390265	0	0.0227273	0.061086	1	0	0	0	0	0	0.369757	35.9798	0	0	0	0
45	0	0	1	0	0	0	0.812219	0	0	0.575419	1	0.713826	0	0	1	0	0	0	0	0.195559	0	0	0.00226245	1	0	0	0	0	0	3.79001	8.44101	0	0	0	0
45.5	0	0	1	0	0	0	0.601977	0	0	0.402235	1	0.588425	0	0	1	0	0	0	0	0.0414176	0	0	0	1	0	0	0	0	0	7.48758	0.844102	0	0	0	0
46	0	0	1	0	0	0	0.336927	0	0	0.0614525	1	0.305466	0	0	1	0	0	0	0	0	0	0	0	1	0	0	0	0	0	14.6054	0	0	0	0.124667	0.115724
46.5	0	0	1	0	0	0	0.0898472	0	0	0	1	0.0514469	0	0	1	0	0	0	0	0	0	0	0	0.989813	0	0	0	0	0	54.2618	0	0	0	0.498668	0.462897
47	0	0	1	0	0	0	0	0	0	0	1	0	0	0	1	0	0	0	0	0	0	0	0	0.962649	0	0	0	0	0	97.3382	0	0	0	5.73468	0.462897
47.5	0	0	1	0	0	0	0	0	0	0	1	0	0	0	1	0	0	0	0	0	0	0	0	0.881155	0	0	0	0	0	1.10927	0	0	0	55.1028	0.694345
48	0	0	1	0	0	0	0	0	0	0	1	0	0	0	1	0	0	0	0	0	0	0	0	0.42275	0	0	0	0	0	0	0	0	0	115.192	7.05918
48.5	0	0	1	0	0	0	0	0	0	0	1	0	0	0	1	0	0	0	0	0	0	0	0	0.290322	0	0	0	0	0	0	0	0	0	49.1187	12.151
49	0	0	1	0	0	0	0	0	0	0	1	0	0	0	1	0	0	0	0	0	0	0	0	0.212224	0	0	0	0	0	0	0	0	0	16.9547	17.9373
49.5	0	0	1	0	0	0	0	0	0	0	1	0	0	0	1	0	0	0	0	0	0	0	0	0.14601	0	0	0	0	0	0	0	0	0	9.10068	33.9072
50	0	0	1	0	0	0	0	0	0	0	1	0	0	0	1	0	0	0	0	0	0	0	0	0.112054	0	0	0	0	0	0	0	0	2.83182	0.748001	32.2871
50.5	0	0	1	0	0	0	0	0	0	0	1	0	0	0	1	0	0	0	0	0	0	0	0	0.0339558	0	0	0	0	0	0	0	0	50.6459	0	28.6996
51	0	0	1	0	0	0	0	0	0	0	0.993094	0	0	0	1	0	0	0	0	0	0	0	0	0	0	0	0	0	0	0	0	0	134.512	0	7.40635
51.5	0	0	1	0	0	0	0	0	0	0	0.959945	0	0	0	1	0	0	0	0	0	0	0	0	0	0	0	0	0	0	0	0	0	156.513	0	0
52	0	0	1	0	0	0	0	0	0	0	0.83011	0	0	0	1	0	0	0	0	0	0	0	0	0	0	0	0	0	0	0	0	0	59.7949	0	0
52.5	0	0	1	0	0	0	0	0	0	0	0.687845	0	0	0	1	0	0	0	0	0	0	0	0	0	0	0	0	0	0	0	0	0	15.0304	0	0
53	0	0	1	0	0	0	0	0	0	0	0.497237	0	0	0	0.998166	0	0	0	0	0	0	0	0	0	0	0	0	0	0	0	0	0	0	0	0
53.5	0	0	1	0	0	0	0	0	0	0	0.303867	0	0	0	0.976155	0	0	0	0	0	0	0	0	0	0	0	0	0	0	0	0	0	0	0	0
54	0	0	1	0	0	0	0	0	0	0	0.0690608	0	0	0	0.920763	0	0	0	0	0	0	0	0	0	0	0	0	0	0	0	0	0	0	0	0
54.5	0	0	1	0	0	0	0	0	0	0	0.00276243	0	0	0	0.808877	0	0	0	0	0	0	0	0	0	0	0	0	0	0	0	0	0	0	0	0
55	0	0	0.988327	0	0	0	0	0	0	0	0	0	0	0	0.718268	0	0	0	0	0	0	0	0	0	0	0	0	0	0	0	0	0	0	0	0
55.5	0	0	0.900778	0	0	0	0	0	0	0	0	0	0	0	0.652238	0	0	0	0	0	0	0	0	0	0	0	0	0	0	0	0	0	0	0	0
56	0	0	0.770428	0	0	0	0	0	0	0	0	0	0	0	0.594644	0	0	0	0	0	0	0	0	0	0	0	0	0	0	0	0	0	0	0	0
56.5	0	0	0.577821	0	0	0	0	0	0	0	0	0	0	0	0.471387	0	0	0	0	0	0	0	0	0	0	0	0	0	0	0	0	0	0	0	0
57	0	0	0.274319	0	0	0	0	0	0	0	0	0	0	0	0.345928	0	0	0	0	0	0	0	0	0	0	0	0	0	0	0	0	0	0	0	0
57.5	0	0	0.0505837	0	0	0	0	0	0	0	0	0	0	0	0.212766	0	0	0	0	0	0	0	0	0	0	0	0	0	0	0	0	0	0	0	0
58	0	0	0	0	0	0	0	0	0	0	0	0	0	0	0.108951	0	0	0	0	0	0	0	0	0	0	0	0	0	0	0	0	0	0	0	0
58.5	0	0	0	0	0	0	0	0	0	0	0	0	0	0	0.0344828	0	0	0	0	0	0	0	0	0	0	0	0	0	0	0	0	0	0	0	0
59	0	0	0	0	0	0	0	0	0	0	0	0	0	0	0.00807044	0	0	0	0	0	0	0	0	0	0	0	0	0	0	0	0	0	0	0	0
59.5	0	0	0	0	0	0	0	0	0	0	0	0	0	0	0	0	0	0	0	0	0	0	0	0	0	0	0	0	0	0	0	0	0	0	0
60	0	0	0	0	0	0	0	0	0	0	0	0	0	0	0	0	0	0	0	0	0	0	0	0	0	0	0	0	0	0	0	0	0	0	0
60.5	0	0	0	0	0	0	0	0	0	0	0	0	0	0	0	0	0	0	0	0	0	0	0	0	0	0	0	0	0	0	0	0	0	0	0
61	0	0	0	0	0	0	0	0	0	0	0	0	0	0	0	0	0	0	0	0	0	0	0	0	0	0	0	0	0	0	0	0	0	0	0
61.5	0	0	0	0	0	0	0	0	0	0	0	0	0	0	0	0	0	0	0	0	0	0	0	0	0	0	0	0	0	0	0	0	0	0	0
62	0	0	0	0	0	0	0	0	0	0	0	0	0	0	0	0	0	0	0	0	0	0	0	0	0	0	0	0	0	0	0	0	0	0	0
62.5	0	0	0	0	0	0	0	0	0	0	0	0	0	0	0	0	0	0	0	0	0	0	0	0	0	0	0	0	0	0	0	0	0	0	0
63	0	0	0	0	0	0	0	0	0	0	0	0	0	0	0	0	0	0	0	0	0	0	0	0	0	0	0	0	0	0	0	0	0	0	0
63.5	0	0	0	0	0	0	0	0	0	0	0	0	0	0	0	0	0	0	0	0	0	0	0	0	0	0	0	0	0	0	0	0	0	0	0
64	0	0	0	0	0	0	0	0	0	0	0	0	0	0	0	0	0	0	0	0	0	0	0	0	0	0	0	0	0	0	0	0	0	0	0
64.5	0	0	0	0	0	0	0	0	0	0	0	0	0	0	0	0	0	0	0	0	0	0	0	0	0	0	0	0	0	0	0	0	0	0	0
65	0	0	0	0	0	0	0	0	0	0	0	0	0	0	0	0	0	0	0	0	0	0	0	0	0	0	0	0	0	0	0	0	0	0	0
65.5	0	0	0	0	0	0	0	0	0	0	0	0	0	0	0	0	0	0	0	0	0	0	0	0	0	0	0	0	0	0	0	0	0	0	0
66	0	0	0	0	0	0	0	0	0	0	0	0	0	0	0	0	0	0	0	0	0	0	0	0	0	0	0	0	0	0	0	0	0	0	0
66.5	0	0	0	0	0	0	0	0	0	0	0	0	0	0	0	0	0	0	0	0	0	0	0	0	0	0	0	0	0	0	0	0	0	0	0
67	0	0	0	0	0	0	0	0	0	0	0	0	0	0	0	0	0	0	0	0	0	0	0	0	0	0	0	0	0	0	0	0	0	0	0
67.5	0	0	0	0	0	0	0	0	0	0	0	0	0	0	0	0	0	0	0	0	0	0	0	0	0	0	0	0	0	0	0	0	0	0	0
68	0	0	0	0	0	0	0	0	0	0	0	0	0	0	0	0	0	0	0	0	0	0	0	0	0	0	0	0	0	0	0	0	0	0	0
68.5	0	0	0	0	0	0	0	0	0	0	0	0	0	0	0	0	0	0	0	0	0	0	0	0	0	0	0	0	0	0	0	0	0	0	0
69	0	0	0	0	0	0	0	0	0	0	0	0	0	0	0	0	0	0	0	0	0	0	0	0	0	0	0	0	0	0	0	0	0	0	0
69.5	0	0	0	0	0	0	0	0	0	0	0	0	0	0	0	0	0	0	0	0	0	0	0	0	0	0	0	0	0	0	0	0	0	0	0
70	0	0	0	0	0	0	0	0	0	0	0	0	0	0	0	0	0	0	0	0	0	0	0	0	0	0	0	0	0	0	0	0	0	0	0
70.5	0	0	0	0	0	0	0	0	0	0	0	0	0	0	0	0	0	0	0	0	0	0	0	0	0	0	0	0	0	0	0	0	0	0	0
71	0	0	0	0	0	0	0	0	0	0	0	0	0	0	0	0	0	0	0	0	0	0	0	0	0	0	0	0	0	0	0	0	0	0	0
71.5	0	0	0	0	0	0	0	0	0	0	0	0	0	0	0	0	0	0	0	0	0	0	0	0	0	0	0	0	0	0	0	0	0	0	0
72	0	0	0	0	0	0	0	0	0	0	0	0	0	0	0	0	0	0	0	0	0	0	0	0	0	0	0	0	0	0	0	0	0	0	0
72.5	0	0	0	0	0	0	0	0	0	0	0	0	0	0	0	0	0	0	0	0	0	0	0	0	0	0	0	0	0	0	0	0	0	0	0
73	0	0	0	0	0	0	0	0	0	0	0	0	0	0	0	0	0	0	0	0	0	0	0	0	0	0	0	0	0	0	0	0	0	0	0
73.5	0	0	0	0	0	0	0	0	0	0	0	0	0	0	0	0	0	0	0	0	0	0	0	0	0	0	0	0	0	0	0	0	0	0	0
74	0	0	0	0	0	0	0	0	0	0	0	0	0	0	0	0	0	0	0	0	0	0	0	0	0	0	0	0	0	0	0	0	0	0	0
74.5	0	0	0	0	0	0	0	0	0	0	0	0	0	0	0	0	0	0	0	0	0	0	0	0	0	0	0	0	0	0	0	0	0	0	0
75	0	0	0	0	0	0	0	0	0	0	0	0	0	0	0	0	0	0	0	0	0	0	0	0	0	0	0	0	0	0	0	0	0	0	0
75.5	0	0	0	0	0	0	0	0	0	0	0	0	0	0	0	0	0	0	0	0	0	0	0	0	0	0	0	0	0	0	0	0	0	0	0
76	0	0	0	0	0	0	0	0	0	0	0	0	0	0	0	0	0	0	0	0	0	0	0	0	0	0	0	0	0	0	0	0	0	0	0
76.5	0	0	0	0	0	0	0	0	0	0	0	0	0	0	0	0	0	0	0	0	0	0	0	0	0	0	0	0	0	0	0	0	0	0	0
77	0	0	0	0	0	0	0	0	0	0	0	0	0	0	0	0	0	0	0	0	0	0	0	0	0	0	0	0	0	0	0	0	0	0	0
77.5	0	0	0	0	0	0	0	0	0	0	0	0	0	0	0	0	0	0	0	0	0	0	0	0	0	0	0	0	0	0	0	0	0	0	0
78	0	0	0	0	0	0	0	0	0	0	0	0	0	0	0	0	0	0	0	0	0	0	0	0	0	0	0	0	0	0	0	0	0	0	0
78.5	0	0	0	0	0	0	0	0	0	0	0	0	0	0	0	0	0	0	0	0	0	0	0	0	0	0	0	0	0	0	0	0	0	0	0
79	0	0	0	0	0	0	0	0	0	0	0	0	0	0	0	0	0	0	0	0	0	0	0	0	0	0	0	0	0	0	0	0	0	0	0
79.5	0	0	0	0	0	0	0	0	0	0	0	0	0	0	0	0	0	0	0	0	0	0	0	0	0	0	0	0	0	0	0	0	0	0	0
80	0	0	0	0	0	0	0	0	0	0	0	0	0	0	0	0	0	0	0	0	0	0	0	0	0	0	0	0	0	0	0	0	0	0	0
80.5	0	0	0	0	0	0	0	0	0	0	0	0	0	0	0	0	0	0	0	0	0	0	0	0	0	0	0	0	0	0	0	0	0	0	0
81	0	0	0	0	0	0	0	0	0	0	0	0	0	0	0	0	0	0	0	0	0	0	0	0	0	0	0	0	0	0	0	0	0	0	0
81.5	0	0	0	0	0	0	0	0	0	0	0	0	0	0	0	0	0	0	0	0	0	0	0	0	0	0	0	0	0	0	0	0	0	0	0
82	0	0	0	0	0	0	0	0	0	0	0	0	0	0	0	0	0	0	0	0	0	0	0	0	0	0	0	0	0	0	0	0	0	0	0
82.5	0	0	0	0	0	0	0	0	0	0	0	0	0	0	0	0	0	0	0	0	0	0	0	0	0	0	0	0	0	0	0	0	0	0	0
83	0	0	0	0	0	0	0	0	0	0	0	0	0	0	0	0	0	0	0	0	0	0	0	0	0	0	0	0	0	0	0	0	0	0	0
83.5	0	0	0	0	0	0	0	0	0	0	0	0	0	0	0	0	0	0	0	0	0	0	0	0	0	0	0	0	0	0	0	0	0	0	0
84	0	0	0	0	0	0	0	0	0	0	0	0	0	0	0	0	0	0	0	0	0	0	0	0	0	0	0	0	0	0	0	0	0	0	0
84.5	0	0	0	0	0	0	0	0	0	0	0	0	0	0	0	0	0	0	0	0	0	0	0	0	0	0	0	0	0	0	0	0	0	0	0
85	0	0	0	0	0	0	0	0	0	0	0	0	0	0	0	0	0	0	0	0	0	0	0	0	0	0	0	0	0	0	0	0	0	0	0
85.5	0	0	0	0	0	0	0	0	0	0	0	0	0	0	0	0	0	0	0	0	0	0	0	0	0	0	0	0	0	0	0	0	0	0	0
86	0	0	0	0	0	0	0	0	0	0	0	0	0	0	0	0	0	0	0	0	0	0	0	0	0	0	0	0	0	0	0	0	0	0	0
86.5	0	0	0	0	0	0	0	0	0	0	0	0	0	0	0	0	0	0	0	0	0	0	0	0	0	0	0	0	0	0	0	0	0	0	0
87	0	0	0	0	0	0	0	0	0	0	0	0	0	0	0	0	0	0	0	0	0	0	0	0	0	0	0	0	0	0	0	0	0	0	0
87.5	0	0	0	0	0	0	0	0	0	0	0	0	0	0	0	0	0	0	0	0	0	0	0	0	0	0	0	0	0	0	0	0	0	0	0
88	0	0	0	0	0	0	0	0	0	0	0	0	0	0	0	0	0	0	0	0	0	0	0	0	0	0	0	0	0	0	0	0	0	0	0
88.5	0	0	0	0	0	0	0	0	0	0	0	0	0	0	0	0	0	0	0	0	0	0	0	0	0	0	0	0	0	0	0	0	0	0	0
89	0	0	0	0	0	0	0	0	0	0	0	0	0	0	0	0	0	0	0	0	0	0	0	0	0	0	0	0	0	0	0	0	0	0	0
89.5	0	0	0	0	0	0	0	0	0	0	0	0	0	0	0	0	0	0	0	0	0	0	0	0	0	0	0	0	0	0	0	0	0	0	0
90	0	0	0	0	0	0	0	0	0	0	0	0	0	0	0	0	0	0	0	0	0	0	0	0	0	0	0	0	0	0	0	0	0	0	0
90.5	0	0	0	0	0	0	0	0	0	0	0	0	0	0	0	0	0	0	0	0	0	0	0	0	0	0	0	0	0	0	0	0	0	0	0
91	0	0	0	0	0	0	0	0	0	0	0	0	0	0	0	0	0	0	0	0	0	0	0	0	0	0	0	0	0	0	0	0	0	0	0
91.5	0	0	0	0	0	0	0	0	0	0	0	0	0	0	0	0	0	0	0	0	0	0	0	0	0	0	0	0	0	0	0	0	0	0	0
92	0	0	0	0	0	0	0	0	0	0	0	0	0	0	0	0	0	0	0	0	0	0	0	0	0	0	0	0	0	0	0	0	0	0	0
92.5	0	0	0	0	0	0	0	0	0	0	0	0	0	0	0	0	0	0	0	0	0	0	0	0	0	0	0	0	0	0	0	0	0	0	0
93	0	0	0	0	0	0	0	0	0	0	0	0	0	0	0	0	0	0	0	0	0	0	0	0	0	0	0	0	0	0	0	0	0	0	0
93.5	0	0	0	0	0	0	0	0	0	0	0	0	0	0	0	0	0	0	0	0	0	0	0	0	0	0	0	0	0	0	0	0	0	0	0
94	0	0	0	0	0	0	0	0	0	0	0	0	0	0	0	0	0	0	0	0	0	0	0	0	0	0	0	0	0	0	0	0	0	0	0
94.5	0	0	0	0	0	0	0	0	0	0	0	0	0	0	0	0	0	0	0	0	0	0	0	0	0	0	0	0	0	0	0	0	0	0	0
95	0	0	0	0	0	0	0	0	0	0	0	0	0	0	0	0	0	0	0	0	0	0	0	0	0	0	0	0	0	0	0	0	0	0	0
95.5	0	0	0	0	0	0	0	0	0	0	0	0	0	0	0	0	0	0	0	0	0	0	0	0	0	0	0	0	0	0	0	0	0	0	0
96	0	0	0	0	0	0	0	0	0	0	0	0	0	0	0	0	0	0	0	0	0	0	0	0	0	0	0	0	0	0	0	0	0	0	0
96.5	0	0	0	0	0	0	0	0	0	0	0	0	0	0	0	0	0	0	0	0	0	0	0	0	0	0	0	0	0	0	0	0	0	0	0
97	0	0	0	0	0	0	0	0	0	0	0	0	0	0	0	0	0	0	0	0	0	0	0	0	0	0	0	0	0	0	0	0	0	0	0
97.5	0	0	0	0	0	0	0	0	0	0	0	0	0	0	0	0	0	0	0	0	0	0	0	0	0	0	0	0	0	0	0	0	0	0	0
98	0	0	0	0	0	0	0	0	0	0	0	0	0	0	0	0	0	0	0	0	0	0	0	0	0	0	0	0	0	0	0	0	0	0	0
98.5	0	0	0	0	0	0	0	0	0	0	0	0	0	0	0	0	0	0	0	0	0	0	0	0	0	0	0	0	0	0	0	0	0	0	0
99	0	0	0	0	0	0	0	0	0	0	0	0	0	0	0	0	0	0	0	0	0	0	0	0	0	0	0	0	0	0	0	0	0	0	0
99.5	0	0	0	0	0	0	0	0	0	0	0	0	0	0	0	0	0	0	0	0	0	0	0	0	0	0	0	0	0	0	0	0	0	0	0
100	0	0	0	0	0	0	0	0	0	0	0	0	0	0	0	0	0	0	0	0	0	0	0	0	0	0	0	0	0	0	0	0	0	0	0

## Sheet: Patients without syndrom_DVH
Dose	R08	R12	R66	R76	R129	R135	R140	R149	R166	R173	R181	R190	R195	R204	R208	R212	R218	R228	R233	R236	R254	R261	R264	R294	R301	R304	R306	R311	R313	R318	R320	R323	R324B	R356	R378	R380	R390	R411	R414	R417	R430	R448	R449	R454	R463	R470	R506	R510	R563A
0	1	1	1	1	1	1	1	1	1	1	1	1	1	1	1	1	1	1	1	1	1	1	1	1	1	1	1	1	1	1	1	1	1	1	1	1	1	1	1	1	1	1	1	1	1	1	1	1	1
0.5	1	1	1	1	1	1	1	1	1	1	1	1	1	1	1	1	1	1	1	1	1	1	1	1	1	1	1	1	1	1	1	1	1	1	1	1	1	1	1	1	1	1	1	1	1	1	1	1	1
1	1	1	1	1	1	1	1	1	1	1	1	1	1	1	1	1	1	1	1	1	1	1	1	1	1	1	1	1	1	1	1	1	1	1	1	1	1	1	1	1	1	1	1	1	1	1	1	1	1
1.5	1	1	1	1	1	1	1	1	1	1	1	1	1	1	1	1	1	1	1	1	1	1	1	1	1	1	1	1	1	1	1	1	1	1	1	1	1	1	1	1	1	1	1	1	1	1	1	1	1
2	1	1	1	1	1	1	1	1	1	1	1	1	1	1	1	1	1	1	1	1	0.996914	1	1	1	1	1	1	1	1	1	1	1	1	1	1	1	1	1	1	1	1	1	1	1	1	1	1	1	1
2.5	1	1	1	1	1	1	1	1	1	1	1	1	1	1	1	1	1	1	1	1	0.984568	1	1	1	1	1	1	1	1	1	1	1	1	1	1	1	1	1	1	1	1	1	1	1	1	1	1	1	1
3	1	1	1	1	1	1	1	1	1	1	1	1	1	1	1	1	1	1	1	1	0.978395	1	1	1	1	1	1	1	1	1	1	1	1	1	1	1	1	1	1	1	1	1	1	1	1	1	1	1	1
3.5	1	1	1	1	1	1	1	1	1	1	1	1	1	1	1	1	1	1	1	1	0.976852	1	1	1	1	1	1	1	1	1	1	1	1	1	1	1	1	1	1	1	1	1	1	1	1	1	1	1	1
4	1	1	1	1	1	1	1	1	1	1	1	1	1	1	1	1	1	1	1	1	0.976852	1	1	1	1	1	1	1	1	1	1	1	1	1	1	1	1	1	1	1	1	1	1	1	1	1	1	1	1
4.5	1	1	1	1	1	1	1	1	1	1	1	1	1	1	1	1	1	1	1	1	0.976852	1	1	1	1	1	1	1	1	1	1	1	1	1	1	1	1	1	1	1	1	1	1	1	1	1	1	1	1
5	1	1	1	1	1	1	1	1	1	1	1	1	1	1	1	1	1	1	1	1	0.976852	1	1	1	1	1	1	1	1	1	1	1	1	1	1	1	1	1	1	1	1	1	1	1	1	1	1	1	1
5.5	1	1	1	1	1	1	1	1	1	1	1	1	1	1	1	1	1	1	1	1	0.976852	1	1	1	1	1	1	1	1	1	1	1	1	1	1	1	1	1	1	1	1	1	1	1	1	1	1	1	1
6	1	1	1	1	1	1	1	1	1	1	1	1	1	1	1	1	1	1	1	1	0.976852	1	1	1	1	1	1	1	1	1	1	1	1	1	1	1	1	1	1	1	1	1	1	1	1	1	1	1	1
6.5	1	1	1	1	1	1	1	1	1	1	1	1	1	1	1	1	1	1	1	1	0.976852	1	1	1	1	1	1	1	1	1	1	1	1	1	1	1	1	1	1	1	1	1	1	1	1	1	1	1	1
7	1	1	1	1	1	1	1	1	1	1	1	1	1	1	1	1	1	1	1	1	0.976852	1	1	1	1	1	1	1	1	1	1	1	1	1	1	1	1	1	1	1	1	1	1	1	1	1	1	1	1
7.5	1	1	1	1	1	1	1	1	1	1	1	1	1	1	1	1	1	1	1	1	0.976852	1	1	1	1	1	1	1	1	1	1	1	1	1	1	1	1	1	1	1	1	1	1	1	1	1	1	1	1
8	1	1	1	1	1	1	1	1	1	1	1	1	1	1	1	1	1	1	1	1	0.976852	1	1	1	1	1	1	1	1	1	1	1	1	1	1	1	1	1	1	1	1	1	1	1	1	1	1	1	1
8.5	1	1	1	1	1	1	1	1	1	1	1	1	1	1	1	1	1	1	1	1	0.976852	1	1	1	1	1	1	1	1	1	1	1	1	1	1	1	1	1	1	1	1	1	1	1	1	1	1	1	1
9	1	1	1	1	1	1	1	1	1	1	1	1	1	1	1	1	1	1	1	1	0.976852	1	1	1	1	1	1	1	1	1	1	1	1	1	1	1	1	1	1	1	1	1	1	1	1	1	1	1	1
9.5	1	1	1	1	1	1	1	1	1	1	1	1	1	1	1	1	1	1	1	1	0.976852	1	1	1	1	1	1	1	1	1	1	1	1	1	1	1	1	1	1	1	1	1	1	1	1	1	1	1	1
10	1	1	1	1	1	1	1	1	1	1	1	0.901596	1	1	1	1	1	1	1	1	0.976852	1	1	1	1	1	1	1	1	1	1	1	1	1	1	1	1	1	1	1	1	1	1	1	1	1	1	1	1
10.5	1	1	1	1	1	1	1	1	1	1	1	0.114362	1	1	1	1	1	1	1	1	0.976852	1	1	1	1	1	1	1	1	1	1	1	1	1	1	1	1	1	1	1	1	1	1	1	1	1	1	1	1
11	1	1	1	1	1	1	1	1	1	1	1	0	1	1	1	1	1	1	1	1	0.976852	1	1	1	1	1	1	1	1	1	1	1	1	1	1	1	1	1	1	1	1	0.710998	1	1	1	1	1	1	1
11.5	1	1	1	1	1	1	1	1	1	1	1	0	1	1	1	1	1	1	1	1	0.976852	1	1	1	1	1	1	1	1	1	1	1	1	1	1	1	1	1	1	1	1	0.0537084	1	1	1	1	1	1	1
12	1	1	1	1	1	1	1	1	1	1	1	0	1	1	1	1	1	1	1	1	0.976852	1	1	1	1	1	1	1	1	1	1	1	1	1	1	1	1	1	1	1	1	0.0537084	1	1	1	1	1	1	1
12.5	1	1	1	1	1	1	1	1	1	1	1	0	1	1	1	1	1	1	1	1	0.976852	1	1	1	1	1	1	1	1	1	1	1	1	1	1	1	1	1	1	1	1	0.0537084	1	1	1	1	1	1	1
13	1	1	1	1	1	1	1	1	1	1	1	0	1	1	1	1	1	1	1	1	0.976852	1	1	1	1	1	1	1	1	1	1	1	1	1	1	1	1	1	1	1	1	0.0537084	1	1	1	1	1	1	1
13.5	1	1	1	1	1	1	1	1	1	1	1	0	1	1	1	1	1	1	1	1	0.976852	1	1	1	1	1	1	1	1	1	1	1	1	1	1	0.997147	1	1	1	1	1	0.0537084	1	1	1	1	1	1	1
14	1	1	1	1	1	1	1	1	1	1	1	0	1	1	1	1	1	1	1	1	0.976852	1	1	1	1	1	1	1	1	1	1	1	1	1	1	0.997147	1	1	1	1	1	0.0537084	1	1	1	1	1	1	1
14.5	1	1	1	1	1	1	1	1	1	1	1	0	1	1	1	1	1	1	1	1	0.976852	1	1	1	1	1	1	1	1	1	1	1	1	1	1	0.997147	1	1	1	1	1	0.0537084	1	1	1	1	1	1	1
15	1	1	1	1	1	1	1	1	1	1	1	0	1	1	1	1	1	1	1	1	0.976852	1	1	1	1	1	1	1	1	1	1	1	1	1	1	0.997147	1	1	1	1	1	0.0537084	1	1	1	1	1	1	1
15.5	1	1	1	1	1	1	1	1	1	1	1	0	1	1	1	1	1	1	1	1	0.955247	1	1	1	1	1	1	1	1	1	1	1	1	1	1	0.997147	1	1	1	1	1	0.0537084	1	1	1	1	1	1	1
16	1	1	1	1	1	1	1	1	1	1	1	0	1	1	1	1	1	1	1	1	0.921296	1	1	1	1	1	1	1	1	1	1	1	1	1	1	0.991441	1	1	1	1	1	0.0537084	1	1	1	1	1	1	1
16.5	1	1	1	1	1	1	1	1	1	1	1	0	1	1	1	1	1	0.993651	1	1	0.890432	1	1	1	1	1	1	1	1	1	1	1	1	1	1	0.991441	1	1	1	1	1	0.0537084	1	1	1	1	1	1	1
17	1	1	1	1	1	1	1	1	1	1	1	0	1	1	1	1	1	0.993651	1	1	0.865741	1	1	1	1	1	1	1	1	1	1	1	1	1	1	0.991441	1	1	1	1	1	0.0537084	1	1	1	1	1	1	1
17.5	1	1	1	1	1	1	1	1	1	1	1	0	1	1	1	1	1	0.993651	0.994723	1	0.837963	1	1	1	1	1	1	1	1	1	1	1	1	1	1	0.991441	1	1	1	1	1	0.0537084	1	1	1	1	1	1	1
18	1	1	1	1	1	1	1	1	1	1	1	0	1	1	1	1	1	0.993651	0.992084	1	0.837963	1	1	1	1	1	1	1	1	1	1	1	1	1	1	0.991441	1	1	1	1	1	0.0537084	1	1	1	1	1	1	1
18.5	1	1	1	1	1	1	1	1	1	1	1	0	1	1	1	1	1	0.985714	0.976253	1	0.837963	1	1	1	1	1	1	1	1	1	1	1	1	1	1	0.991441	1	1	1	1	1	0.0537084	1	1	1	1	1	1	1
19	1	1	1	1	1	1	1	1	1	1	1	0	1	1	1	1	1	0.985714	0.94723	1	0.837963	1	1	1	1	1	1	1	1	1	1	1	1	1	1	0.991441	1	1	1	1	1	0.0537084	1	1	1	1	1	1	1
19.5	1	1	1	1	1	1	1	1	1	1	1	0	1	1	1	1	1	0.985714	0.94723	1	0.837963	1	1	1	1	1	1	1	1	1	1	1	1	1	1	0.991441	1	1	1	1	1	0.0537084	1	1	1	1	1	1	1
20	1	1	1	1	1	1	1	1	1	1	1	0	1	1	1	1	1	0.985714	0.936675	1	0.837963	1	1	1	1	1	1	1	1	1	1	1	1	1	1	0.991441	1	1	1	1	1	0.0537084	1	1	1	1	1	1	1
20.5	1	1	1	1	1	1	1	1	1	1	1	0	1	1	1	1	1	0.977778	0.899736	1	0.837963	1	1	1	1	1	1	1	1	1	1	1	1	1	1	0.991441	1	1	1	1	1	0.0537084	1	1	1	1	1	1	1
21	1	1	1	1	1	1	1	1	1	1	1	0	1	1	1	1	1	0.97619	0.873351	1	0.837963	1	1	1	1	1	1	1	1	1	1	1	1	1	1	0.991441	1	1	1	1	1	0.0537084	1	1	1	1	1	1	1
21.5	1	1	1	1	1	1	1	1	1	1	1	0	1	1	1	1	1	0.97619	0.873351	1	0.837963	1	1	1	1	1	1	1	1	1	1	1	1	1	1	0.991441	1	1	1	1	1	0.0537084	1	1	1	1	1	1	1
22	1	1	1	1	1	1	1	1	1	1	1	0	1	1	1	1	1	0.97619	0.85752	1	0.837963	1	1	1	1	1	1	1	1	1	1	1	1	1	1	0.991441	1	1	1	1	1	0.0537084	1	1	1	1	1	1	1
22.5	1	1	1	1	1	1	1	1	1	1	1	0	1	1	1	1	1	0.97619	0.85752	1	0.837963	1	1	1	1	1	1	1	1	1	1	1	1	1	1	0.991441	1	1	1	1	1	0.0537084	1	1	1	1	1	1	1
23	1	1	1	1	1	1	1	1	1	1	1	0	1	1	1	1	1	0.97619	0.85752	1	0.837963	1	1	1	1	1	1	1	1	1	1	1	1	1	1	0.984308	1	1	1	1	1	0.0537084	1	1	1	1	1	1	1
23.5	1	1	1	1	1	1	1	1	1	1	1	0	1	1	1	1	1	0.971429	0.844327	1	0.837963	1	1	1	1	1	1	1	1	1	1	1	1	1	1	0.984308	1	1	1	1	1	0.0537084	1	1	1	1	1	1	1
24	1	1	1	1	1	1	1	1	1	1	1	0	1	1	1	1	1	0.966667	0.844327	1	0.837963	1	1	1	1	1	1	1	0.998214	1	1	1	1	1	1	0.984308	1	1	1	1	1	0.0537084	1	1	1	1	1	1	1
24.5	1	1	1	1	1	1	1	1	1	1	1	0	1	1	1	1	1	0.966667	0.817942	1	0.837963	1	0.955026	1	1	1	1	1	0.996429	1	1	1	1	1	1	0.984308	1	1	1	1	1	0.0537084	1	1	1	1	1	1	1
25	1	1	1	1	1	1	1	1	1	1	1	0	1	1	1	1	1	0.966667	0.817942	1	0.837963	1	0.854497	1	1	1	1	1	0.996429	1	1	1	1	1	1	0.984308	0.993421	1	1	1	1	0.0537084	1	1	1	1	1	1	1
25.5	1	1	1	1	1	1	1	1	1	1	1	0	1	1	1	1	1	0.966667	0.817942	1	0.837963	1	0.664021	1	1	1	1	1	0.996429	1	1	1	1	1	1	0.984308	0.993421	1	1	1	1	0.0537084	1	1	1	1	1	1	1
26	1	1	1	1	1	1	1	1	1	1	1	0	1	1	1	1	1	0.95873	0.817942	1	0.837963	1	0.232804	1	1	1	1	1	0.992857	1	1	1	1	1	1	0.984308	0.993421	1	1	1	1	0.0537084	1	1	1	1	1	1	1
26.5	1	1	1	1	1	1	1	1	1	1	1	0	1	1	1	1	1	0.95873	0.817942	1	0.837963	1	0	1	1	1	1	1	0.982143	1	1	1	1	1	1	0.984308	0.993421	1	1	1	1	0.0537084	1	1	1	1	1	1	1
27	1	1	1	1	1	1	1	1	1	1	1	0	1	1	1	1	1	0.95873	0.796834	1	0.837963	1	0	1	1	1	1	1	0.982143	1	1	1	1	1	1	0.984308	0.993421	1	1	1	1	0.0537084	1	1	1	1	1	1	1
27.5	1	1	1	1	1	1	1	1	1	1	1	0	1	1	1	1	1	0.957143	0.781003	1	0.837963	1	0	1	1	1	1	1	0.982143	1	1	1	1	1	1	0.980028	0.993421	1	1	1	1	0.0537084	1	1	1	1	1	1	1
28	1	1	1	1	1	1	1	1	1	1	1	0	1	1	1	1	1	0.957143	0.754618	1	0.837963	1	0	1	1	1	1	1	0.976786	1	1	1	1	1	1	0.977175	0.993421	1	1	1	1	0.0537084	1	1	1	1	1	1	1
28.5	1	1	1	1	1	1	1	1	1	1	1	0	1	1	1	1	1	0.957143	0.754618	1	0.837963	1	0	1	1	1	1	1	0.967857	1	1	1	1	1	1	0.977175	0.993421	1	1	1	1	0.0537084	1	1	1	1	1	1	1
29	1	1	1	1	1	1	1	1	1	1	1	0	1	1	1	1	1	0.957143	0.754618	1	0.837963	1	0	1	1	1	1	1	0.908929	1	1	1	1	1	1	0.977175	0.993421	1	1	1	1	0.0537084	1	1	1	1	1	1	1
29.5	1	1	1	1	1	1	1	1	1	1	1	0	1	1	1	1	1	0.957143	0.730871	1	0.837963	1	0	1	1	1	1	1	0.708929	1	1	1	1	1	1	0.977175	0.993421	1	1	1	1	0.0537084	1	1	1	1	1	1	1
30	1	1	1	1	1	1	1	1	1	1	1	0	1	1	1	1	1	0.957143	0.709763	1	0.837963	1	0	1	1	1	1	1	0.494643	1	1	1	1	1	1	0.977175	0.993421	1	1	1	1	0.0537084	1	1	1	0.959839	1	1	1
30.5	1	1	1	1	1	1	1	1	1	1	1	0	1	1	1	1	1	0.957143	0.688654	1	0.837963	1	0	1	1	1	1	1	0.175	1	1	1	1	1	1	0.977175	0.993421	1	1	1	1	0.0537084	1	1	1	0.329317	1	1	1
31	1	1	1	1	1	1	1	1	1	1	1	0	1	1	1	1	1	0.957143	0.569921	1	0.837963	1	0	1	1	1	1	1	0.00714286	1	1	1	1	1	1	0.977175	0.993421	1	1	1	1	0.0537084	1	1	1	0.00803211	1	1	1
31.5	1	1	1	1	1	0.983355	1	1	1	1	1	0	1	1	1	1	1	0.957143	0.543536	1	0.837963	1	0	1	1	1	1	1	0	1	1	1	1	0.983092	1	0.977175	0.993421	1	1	1	1	0.0537084	1	1	1	0	1	1	1
32	1	1	1	1	1	0.966709	1	1	0.983763	1	1	0	1	0.991935	0.997863	1	1	0.957143	0.41161	1	0.837963	1	0	1	1	1	1	1	0	1	1	1	1	0.954106	1	0.977175	0.950658	1	1	1	1	0.0537084	1	1	1	0	1	1	1
32.5	1	1	1	1	1	0.864277	1	1	0.956065	1	1	0	1	0.980645	0.96688	1	1	0.957143	0.279683	1	0.837963	1	0	1	1	1	1	1	0	1	1	1	1	0.886473	1	0.977175	0.950658	1	1	1	1	0.0537084	1	1	1	0	1	1	1
33	1	1	1	1	1	0.713188	1	1	0.925501	1	1	0	1	0.951613	0.895299	1	1	0.957143	0.0580475	0.943218	0.837963	1	0	1	1	1	1	0.975714	0	1	1	1	1	0.789855	1	0.965763	0.944079	1	1	0.988971	1	0.0537084	1	1	1	0	1	1	1
33.5	1	1	1	0.991213	0.984252	0.487836	1	1	0.873926	1	1	0	1	0.919355	0.709402	1	0.942966	0.957143	0	0.804416	0.837963	1	0	1	0.957589	1	1	0.971429	0	0.982726	1	1	1	0.722222	1	0.965763	0.677632	0.991848	0.855555	0.941176	1	0.0537084	1	1	1	0	0.980854	1	1
34	1	1	0.932088	0.917399	0.779528	0.215109	1	0.899094	0.751672	1	1	0	0.982592	0.869355	0.514957	1	0.760456	0.896825	0	0.785489	0.837963	1	0	1	0.794643	1	1	0.948571	0	0.957774	1	1	1	0.664251	1	0.955777	0.125	0.961956	0.521605	0.852941	0.992105	0.0537084	1	1	1	0	0.810015	1	1
34.5	1	1	0.803056	0.817223	0.523622	0.0179258	1	0.326002	0.552054	1	1	0	0.760155	0.782258	0.271367	1	0.722433	0.842857	0	0.574133	0.825617	1	0	1	0.607143	1	1	0.9	0	0.838772	1	1	1	0.528985	1	0.944365	0	0.836956	0.196296	0.738971	0.889474	0.0537084	1	1	1	0	0.724595	1	1
35	0.979167	1	0.674024	0.666081	0.26378	0	1	0	0.0945558	0.994764	1	0	0.259188	0.527419	0.0512821	1	0.51711	0.814286	0	0.242902	0.79784	1	0	1	0.328125	1	1	0.711429	0	0.420345	1	1	1	0.425121	1	0.944365	0	0.53125	0.0802469	0.441177	0.505263	0.0537084	1	1	1	0	0.405007	1	1
35.5	0.895833	1	0.521222	0.441125	0.0590551	0	1	0	0.00573066	0.593368	1	0	0.0058027	0.332258	0.0042735	1	0.368821	0.788889	0	0.0630915	0.733025	1	0	1	0.0602679	1	1	0.338571	0	0.101727	1	1	1	0.101449	1	0.944365	0	0.27038	0.0179012	0.143382	0.268421	0.0537084	1	1	1	0	0.148748	1	1
36	0.629167	1	0.280136	0.177504	0.00393701	0	1	0	0	0.172775	1	0	0	0.135484	0	1	0.0912547	0.625397	0	0	0.692901	1	0	1	0	1	1	0.112857	0	0	1	1	0.950998	0	1	0.938659	0	0.0774456	0	0.03125	0.0842106	0.0537084	1	1	1	0	0.0147275	1	1
36.5	0.279167	1	0.0339559	0.0281195	0	0	1	0	0	0.0200698	1	0	0	0.0580645	0	1	0	0.487302	0	0	0.584877	1	0	1	0	1	1	0.0242857	0	0	1	1	0.912886	0	1	0.938659	0	0.00543478	0	0	0	0.0537084	1	1	1	0	0	1	1
37	0.125	1	0	0	0	0	1	0	0	0	1	0	0	0.016129	0	1	0	0.261905	0	0	0.424383	1	0	1	0	1	1	0	0	0	1	1	0.662432	0	1	0.938659	0	0	0	0	0	0.0537084	1	1	0.978972	0	0	1	1
37.5	0	1	0	0	0	0	0.97166	0	0	0	1	0	0	0	0	1	0	0.0888889	0	0	0.192901	1	0	1	0	1	1	0	0	0	1	1	0.528131	0	1	0.938659	0	0	0	0	0	0.0537084	1	1	0.973131	0	0	1	1
38	0	1	0	0	0	0	0.716599	0	0	0	1	0	0	0	0	1	0	0.0555556	0	0	0.192901	1	0	1	0	1	1	0	0	0	1	1	0.261343	0	1	0.938659	0	0	0	0	0	0.0537084	1	1	0.94042	0	0	1	1
38.5	0	1	0	0	0	0	0.425101	0	0	0	1	0	0	0	0	1	0	0.0460317	0	0	0.192901	1	0	1	0	1	1	0	0	0	1	1	0.0272232	0	1	0.938659	0	0	0	0	0	0.0537084	1	1	0.919392	0	0	1	1
39	0	0.994792	0	0	0	0	0.206478	0	0	0	1	0	0	0	0	1	0	0.0396825	0	0	0.192901	1	0	1	0	1	1	0	0	0	1	1	0	0	1	0.938659	0	0	0	0	0	0.0537084	1	1	0.912383	0	0	1	1
39.5	0	0.989583	0	0	0	0	0.0445344	0	0	0	1	0	0	0	0	1	0	0.0174603	0	0	0.192901	1	0	1	0	1	1	0	0	0	1	1	0	0	1	0.938659	0	0	0	0	0	0.0537084	1	1	0.837617	0	0	1	1
40	0	0.984375	0	0	0	0	0	0	0	0	1	0	0	0	0	1	0	0.0031746	0	0	0.192901	1	0	0.997106	0	1	1	0	0	0	1	1	0	0	1	0.932953	0	0	0	0	0	0.0537084	1	1	0.744159	0	0	1	1
40.5	0	0.942708	0	0	0	0	0	0	0	0	1	0	0	0	0	1	0	0	0	0	0.192901	1	0	0.982634	0	0.993726	1	0	0	0	1	1	0	0	1	0.921541	0	0	0	0	0	0.0537084	1	1	0.594626	0	0	1	1
41	0	0.664062	0	0	0	0	0	0	0	0	1	0	0	0	0	1	0	0	0	0	0.192901	1	0	0.916064	0	0.912157	1	0	0	0	1	1	0	0	1	0.921541	0	0	0	0	0	0.0537084	1	1	0.378505	0	0	1	1
41.5	0	0.28125	0	0	0	0	0	0	0	0	1	0	0	0	0	1	0	0	0	0	0.192901	1	0	0.76411	0	0.796863	1	0	0	0	1	1	0	0	1	0.921541	0	0	0	0	0	0.0537084	1	1	0.223131	0	0	1	1
42	0	0.0677084	0	0	0	0	0	0	0	0	1	0	0	0	0	1	0	0	0	0	0.192901	1	0	0.552822	0	0.489412	1	0	0	0	1	1	0	0	1	0.910128	0	0	0	0	0	0.0537084	1	1	0.0630842	0	0	0.936047	1
42.5	0	0	0	0	0	0	0	0	0	0	1	0	0	0	0	1	0	0	0	0	0.192901	1	0	0.13314	0	0.0745097	0.994059	0	0	0	0.981685	1	0	0	1	0.864479	0	0	0	0	0	0.0537084	1	1	0.0163551	0	0	0.80814	1
43	0	0	0	0	0	0	0	0	0	0	1	0	0	0	0	1	0	0	0	0	0.192901	0.997945	0	0	0	0	0.930693	0	0	0	0.976801	1	0	0	1	0.864479	0	0	0	0	0	0.0537084	1	1	0	0	0	0.686047	1
43.5	0	0	0	0	0	0	0	0	0	0	1	0	0	0	0	1	0	0	0	0	0.192901	0.991778	0	0	0	0	0.827723	0	0	0	0.971917	1	0	0	1	0.844508	0	0	0	0	0	0.0537084	1	1	0	0	0	0.370155	1
44	0	0	0	0	0	0	0	0	0	0	1	0	0	0	0	0.98419	0	0	0	0	0.192901	0.989722	0	0	0	0	0.665346	0	0	0	0.925519	1	0	0	1	0.761769	0	0	0	0	0	0.0537084	1	1	0	0	0	0.0833333	1
44.5	0	0	0	0	0	0	0	0	0	0	1	0	0	0	0	0.869565	0	0	0	0	0.192901	0.914697	0	0	0	0	0.461386	0	0	0	0.837607	1	0	0	1	0.707561	0	0	0	0	0	0.0537084	1	1	0	0	0	0.00775194	1
45	0	0	0	0	0	0	0	0	0	0	1	0	0	0	0	0.689724	0	0	0	0	0.192901	0.616649	0	0	0	0	0.0910891	0	0	0	0.517704	1	0	0	1	0.450785	0	0	0	0	0	0.0537084	0.955932	0.968254	0	0	0	0	1
45.5	0	0	0	0	0	0	0	0	0	0	1	0	0	0	0	0.34585	0	0	0	0	0.192901	0.312436	0	0	0	0	0	0	0	0	0.136752	1	0	0	1	0.0499287	0	0	0	0	0	0.0537084	0.942373	0.955556	0	0	0	0	1
46	0	0	0	0	0	0	0	0	0	0	0.991071	0	0	0	0	0.0948616	0	0	0	0	0.192901	0.154163	0	0	0	0	0	0	0	0	0.032967	0.970164	0	0	0.994024	0	0	0	0	0	0	0.0537084	0.68983	0.942857	0	0	0	0	0.965625
46.5	0	0	0	0	0	0	0	0	0	0	0.959821	0	0	0	0	0.00790513	0	0	0	0	0.192901	0.04111	0	0	0	0	0	0	0	0	0	0.848893	0	0	0.960159	0	0	0	0	0	0	0.0537084	0.11017	0.806349	0	0	0	0	0.853125
47	0	0	0	0	0	0	0	0	0	0	0.886161	0	0	0	0	0	0	0	0	0	0.192901	0	0	0	0	0	0	0	0	0	0	0.393648	0	0	0.88247	0	0	0	0	0	0	0.0537084	0	0.606349	0	0	0	0	0.59375
47.5	0	0	0	0	0	0	0	0	0	0	0.71875	0	0	0	0	0	0	0	0	0	0.192901	0	0	0	0	0	0	0	0	0	0	0.00192493	0	0	0.750996	0	0	0	0	0	0	0.0537084	0	0.292063	0	0	0	0	0.285937
48	0	0	0	0	0	0	0	0	0	0	0.526786	0	0	0	0	0	0	0	0	0	0.192901	0	0	0	0	0	0	0	0	0	0	0	0	0	0.603585	0	0	0	0	0	0	0.0537084	0	0.173016	0	0	0	0	0.0906249
48.5	0	0	0	0	0	0	0	0	0	0	0.209821	0	0	0	0	0	0	0	0	0	0.192901	0	0	0	0	0	0	0	0	0	0	0	0	0	0.12749	0	0	0	0	0	0	0.0537084	0	0.0492063	0	0	0	0	0.01875
49	0	0	0	0	0	0	0	0	0	0	0.0401786	0	0	0	0	0	0	0	0	0	0.192901	0	0	0	0	0	0	0	0	0	0	0	0	0	0	0	0	0	0	0	0	0.0537084	0	0	0	0	0	0	0
49.5	0	0	0	0	0	0	0	0	0	0	0	0	0	0	0	0	0	0	0	0	0.192901	0	0	0	0	0	0	0	0	0	0	0	0	0	0	0	0	0	0	0	0	0.0537084	0	0	0	0	0	0	0
50	0	0	0	0	0	0	0	0	0	0	0	0	0	0	0	0	0	0	0	0	0.192901	0	0	0	0	0	0	0	0	0	0	0	0	0	0	0	0	0	0	0	0	0.0537084	0	0	0	0	0	0	0
50.5	0	0	0	0	0	0	0	0	0	0	0	0	0	0	0	0	0	0	0	0	0.192901	0	0	0	0	0	0	0	0	0	0	0	0	0	0	0	0	0	0	0	0	0.0537084	0	0	0	0	0	0	0
51	0	0	0	0	0	0	0	0	0	0	0	0	0	0	0	0	0	0	0	0	0.192901	0	0	0	0	0	0	0	0	0	0	0	0	0	0	0	0	0	0	0	0	0.0537084	0	0	0	0	0	0	0
51.5	0	0	0	0	0	0	0	0	0	0	0	0	0	0	0	0	0	0	0	0	0.192901	0	0	0	0	0	0	0	0	0	0	0	0	0	0	0	0	0	0	0	0	0.0537084	0	0	0	0	0	0	0
52	0	0	0	0	0	0	0	0	0	0	0	0	0	0	0	0	0	0	0	0	0.192901	0	0	0	0	0	0	0	0	0	0	0	0	0	0	0	0	0	0	0	0	0.0537084	0	0	0	0	0	0	0
52.5	0	0	0	0	0	0	0	0	0	0	0	0	0	0	0	0	0	0	0	0	0.192901	0	0	0	0	0	0	0	0	0	0	0	0	0	0	0	0	0	0	0	0	0.0537084	0	0	0	0	0	0	0
53	0	0	0	0	0	0	0	0	0	0	0	0	0	0	0	0	0	0	0	0	0.192901	0	0	0	0	0	0	0	0	0	0	0	0	0	0	0	0	0	0	0	0	0.0537084	0	0	0	0	0	0	0
53.5	0	0	0	0	0	0	0	0	0	0	0	0	0	0	0	0	0	0	0	0	0.192901	0	0	0	0	0	0	0	0	0	0	0	0	0	0	0	0	0	0	0	0	0.0537084	0	0	0	0	0	0	0
54	0	0	0	0	0	0	0	0	0	0	0	0	0	0	0	0	0	0	0	0	0.192901	0	0	0	0	0	0	0	0	0	0	0	0	0	0	0	0	0	0	0	0	0.0537084	0	0	0	0	0	0	0
54.5	0	0	0	0	0	0	0	0	0	0	0	0	0	0	0	0	0	0	0	0	0.192901	0	0	0	0	0	0	0	0	0	0	0	0	0	0	0	0	0	0	0	0	0.0537084	0	0	0	0	0	0	0
55	0	0	0	0	0	0	0	0	0	0	0	0	0	0	0	0	0	0	0	0	0.192901	0	0	0	0	0	0	0	0	0	0	0	0	0	0	0	0	0	0	0	0	0.0537084	0	0	0	0	0	0	0
55.5	0	0	0	0	0	0	0	0	0	0	0	0	0	0	0	0	0	0	0	0	0.192901	0	0	0	0	0	0	0	0	0	0	0	0	0	0	0	0	0	0	0	0	0.0537084	0	0	0	0	0	0	0
56	0	0	0	0	0	0	0	0	0	0	0	0	0	0	0	0	0	0	0	0	0.192901	0	0	0	0	0	0	0	0	0	0	0	0	0	0	0	0	0	0	0	0	0.0537084	0	0	0	0	0	0	0
56.5	0	0	0	0	0	0	0	0	0	0	0	0	0	0	0	0	0	0	0	0	0.192901	0	0	0	0	0	0	0	0	0	0	0	0	0	0	0	0	0	0	0	0	0.0537084	0	0	0	0	0	0	0
57	0	0	0	0	0	0	0	0	0	0	0	0	0	0	0	0	0	0	0	0	0.192901	0	0	0	0	0	0	0	0	0	0	0	0	0	0	0	0	0	0	0	0	0.0537084	0	0	0	0	0	0	0
57.5	0	0	0	0	0	0	0	0	0	0	0	0	0	0	0	0	0	0	0	0	0.192901	0	0	0	0	0	0	0	0	0	0	0	0	0	0	0	0	0	0	0	0	0.0537084	0	0	0	0	0	0	0
58	0	0	0	0	0	0	0	0	0	0	0	0	0	0	0	0	0	0	0	0	0.192901	0	0	0	0	0	0	0	0	0	0	0	0	0	0	0	0	0	0	0	0	0.0537084	0	0	0	0	0	0	0
58.5	0	0	0	0	0	0	0	0	0	0	0	0	0	0	0	0	0	0	0	0	0.192901	0	0	0	0	0	0	0	0	0	0	0	0	0	0	0	0	0	0	0	0	0.0537084	0	0	0	0	0	0	0
59	0	0	0	0	0	0	0	0	0	0	0	0	0	0	0	0	0	0	0	0	0.192901	0	0	0	0	0	0	0	0	0	0	0	0	0	0	0	0	0	0	0	0	0.0537084	0	0	0	0	0	0	0
59.5	0	0	0	0	0	0	0	0	0	0	0	0	0	0	0	0	0	0	0	0	0.192901	0	0	0	0	0	0	0	0	0	0	0	0	0	0	0	0	0	0	0	0	0.0537084	0	0	0	0	0	0	0
60	0	0	0	0	0	0	0	0	0	0	0	0	0	0	0	0	0	0	0	0	0.192901	0	0	0	0	0	0	0	0	0	0	0	0	0	0	0	0	0	0	0	0	0.0537084	0	0	0	0	0	0	0
60.5	0	0	0	0	0	0	0	0	0	0	0	0	0	0	0	0	0	0	0	0	0.192901	0	0	0	0	0	0	0	0	0	0	0	0	0	0	0	0	0	0	0	0	0.0537084	0	0	0	0	0	0	0
61	0	0	0	0	0	0	0	0	0	0	0	0	0	0	0	0	0	0	0	0	0.192901	0	0	0	0	0	0	0	0	0	0	0	0	0	0	0	0	0	0	0	0	0.0537084	0	0	0	0	0	0	0
61.5	0	0	0	0	0	0	0	0	0	0	0	0	0	0	0	0	0	0	0	0	0.192901	0	0	0	0	0	0	0	0	0	0	0	0	0	0	0	0	0	0	0	0	0.0537084	0	0	0	0	0	0	0
62	0	0	0	0	0	0	0	0	0	0	0	0	0	0	0	0	0	0	0	0	0.192901	0	0	0	0	0	0	0	0	0	0	0	0	0	0	0	0	0	0	0	0	0.0537084	0	0	0	0	0	0	0
62.5	0	0	0	0	0	0	0	0	0	0	0	0	0	0	0	0	0	0	0	0	0.192901	0	0	0	0	0	0	0	0	0	0	0	0	0	0	0	0	0	0	0	0	0.0537084	0	0	0	0	0	0	0
63	0	0	0	0	0	0	0	0	0	0	0	0	0	0	0	0	0	0	0	0	0.192901	0	0	0	0	0	0	0	0	0	0	0	0	0	0	0	0	0	0	0	0	0.0537084	0	0	0	0	0	0	0
63.5	0	0	0	0	0	0	0	0	0	0	0	0	0	0	0	0	0	0	0	0	0.192901	0	0	0	0	0	0	0	0	0	0	0	0	0	0	0	0	0	0	0	0	0.0537084	0	0	0	0	0	0	0
64	0	0	0	0	0	0	0	0	0	0	0	0	0	0	0	0	0	0	0	0	0.192901	0	0	0	0	0	0	0	0	0	0	0	0	0	0	0	0	0	0	0	0	0.0537084	0	0	0	0	0	0	0
64.5	0	0	0	0	0	0	0	0	0	0	0	0	0	0	0	0	0	0	0	0	0.192901	0	0	0	0	0	0	0	0	0	0	0	0	0	0	0	0	0	0	0	0	0.0537084	0	0	0	0	0	0	0
65	0	0	0	0	0	0	0	0	0	0	0	0	0	0	0	0	0	0	0	0	0.192901	0	0	0	0	0	0	0	0	0	0	0	0	0	0	0	0	0	0	0	0	0.0537084	0	0	0	0	0	0	0
65.5	0	0	0	0	0	0	0	0	0	0	0	0	0	0	0	0	0	0	0	0	0.192901	0	0	0	0	0	0	0	0	0	0	0	0	0	0	0	0	0	0	0	0	0.0537084	0	0	0	0	0	0	0
66	0	0	0	0	0	0	0	0	0	0	0	0	0	0	0	0	0	0	0	0	0.192901	0	0	0	0	0	0	0	0	0	0	0	0	0	0	0	0	0	0	0	0	0.0537084	0	0	0	0	0	0	0
66.5	0	0	0	0	0	0	0	0	0	0	0	0	0	0	0	0	0	0	0	0	0.192901	0	0	0	0	0	0	0	0	0	0	0	0	0	0	0	0	0	0	0	0	0.0537084	0	0	0	0	0	0	0
67	0	0	0	0	0	0	0	0	0	0	0	0	0	0	0	0	0	0	0	0	0.192901	0	0	0	0	0	0	0	0	0	0	0	0	0	0	0	0	0	0	0	0	0.0537084	0	0	0	0	0	0	0
67.5	0	0	0	0	0	0	0	0	0	0	0	0	0	0	0	0	0	0	0	0	0.192901	0	0	0	0	0	0	0	0	0	0	0	0	0	0	0	0	0	0	0	0	0.0537084	0	0	0	0	0	0	0
68	0	0	0	0	0	0	0	0	0	0	0	0	0	0	0	0	0	0	0	0	0.192901	0	0	0	0	0	0	0	0	0	0	0	0	0	0	0	0	0	0	0	0	0.0537084	0	0	0	0	0	0	0
68.5	0	0	0	0	0	0	0	0	0	0	0	0	0	0	0	0	0	0	0	0	0.192901	0	0	0	0	0	0	0	0	0	0	0	0	0	0	0	0	0	0	0	0	0.0537084	0	0	0	0	0	0	0
69	0	0	0	0	0	0	0	0	0	0	0	0	0	0	0	0	0	0	0	0	0.192901	0	0	0	0	0	0	0	0	0	0	0	0	0	0	0	0	0	0	0	0	0.0537084	0	0	0	0	0	0	0
69.5	0	0	0	0	0	0	0	0	0	0	0	0	0	0	0	0	0	0	0	0	0.192901	0	0	0	0	0	0	0	0	0	0	0	0	0	0	0	0	0	0	0	0	0.0537084	0	0	0	0	0	0	0
70	0	0	0	0	0	0	0	0	0	0	0	0	0	0	0	0	0	0	0	0	0.192901	0	0	0	0	0	0	0	0	0	0	0	0	0	0	0	0	0	0	0	0	0.0537084	0	0	0	0	0	0	0
70.5	0	0	0	0	0	0	0	0	0	0	0	0	0	0	0	0	0	0	0	0	0.192901	0	0	0	0	0	0	0	0	0	0	0	0	0	0	0	0	0	0	0	0	0.0537084	0	0	0	0	0	0	0
71	0	0	0	0	0	0	0	0	0	0	0	0	0	0	0	0	0	0	0	0	0.192901	0	0	0	0	0	0	0	0	0	0	0	0	0	0	0	0	0	0	0	0	0.0537084	0	0	0	0	0	0	0
71.5	0	0	0	0	0	0	0	0	0	0	0	0	0	0	0	0	0	0	0	0	0.192901	0	0	0	0	0	0	0	0	0	0	0	0	0	0	0	0	0	0	0	0	0.0537084	0	0	0	0	0	0	0
72	0	0	0	0	0	0	0	0	0	0	0	0	0	0	0	0	0	0	0	0	0.192901	0	0	0	0	0	0	0	0	0	0	0	0	0	0	0	0	0	0	0	0	0.0537084	0	0	0	0	0	0	0
72.5	0	0	0	0	0	0	0	0	0	0	0	0	0	0	0	0	0	0	0	0	0.192901	0	0	0	0	0	0	0	0	0	0	0	0	0	0	0	0	0	0	0	0	0.0537084	0	0	0	0	0	0	0
73	0	0	0	0	0	0	0	0	0	0	0	0	0	0	0	0	0	0	0	0	0.192901	0	0	0	0	0	0	0	0	0	0	0	0	0	0	0	0	0	0	0	0	0.0537084	0	0	0	0	0	0	0
73.5	0	0	0	0	0	0	0	0	0	0	0	0	0	0	0	0	0	0	0	0	0.192901	0	0	0	0	0	0	0	0	0	0	0	0	0	0	0	0	0	0	0	0	0.0537084	0	0	0	0	0	0	0
74	0	0	0	0	0	0	0	0	0	0	0	0	0	0	0	0	0	0	0	0	0.192901	0	0	0	0	0	0	0	0	0	0	0	0	0	0	0	0	0	0	0	0	0.0537084	0	0	0	0	0	0	0
74.5	0	0	0	0	0	0	0	0	0	0	0	0	0	0	0	0	0	0	0	0	0.192901	0	0	0	0	0	0	0	0	0	0	0	0	0	0	0	0	0	0	0	0	0.0537084	0	0	0	0	0	0	0
75	0	0	0	0	0	0	0	0	0	0	0	0	0	0	0	0	0	0	0	0	0.192901	0	0	0	0	0	0	0	0	0	0	0	0	0	0	0	0	0	0	0	0	0.0537084	0	0	0	0	0	0	0
75.5	0	0	0	0	0	0	0	0	0	0	0	0	0	0	0	0	0	0	0	0	0.192901	0	0	0	0	0	0	0	0	0	0	0	0	0	0	0	0	0	0	0	0	0.0537084	0	0	0	0	0	0	0
76	0	0	0	0	0	0	0	0	0	0	0	0	0	0	0	0	0	0	0	0	0.192901	0	0	0	0	0	0	0	0	0	0	0	0	0	0	0	0	0	0	0	0	0.0537084	0	0	0	0	0	0	0
76.5	0	0	0	0	0	0	0	0	0	0	0	0	0	0	0	0	0	0	0	0	0.192901	0	0	0	0	0	0	0	0	0	0	0	0	0	0	0	0	0	0	0	0	0.0537084	0	0	0	0	0	0	0
77	0	0	0	0	0	0	0	0	0	0	0	0	0	0	0	0	0	0	0	0	0.192901	0	0	0	0	0	0	0	0	0	0	0	0	0	0	0	0	0	0	0	0	0.0537084	0	0	0	0	0	0	0
77.5	0	0	0	0	0	0	0	0	0	0	0	0	0	0	0	0	0	0	0	0	0.192901	0	0	0	0	0	0	0	0	0	0	0	0	0	0	0	0	0	0	0	0	0.0537084	0	0	0	0	0	0	0
78	0	0	0	0	0	0	0	0	0	0	0	0	0	0	0	0	0	0	0	0	0.192901	0	0	0	0	0	0	0	0	0	0	0	0	0	0	0	0	0	0	0	0	0.0537084	0	0	0	0	0	0	0
78.5	0	0	0	0	0	0	0	0	0	0	0	0	0	0	0	0	0	0	0	0	0.192901	0	0	0	0	0	0	0	0	0	0	0	0	0	0	0	0	0	0	0	0	0.0537084	0	0	0	0	0	0	0
79	0	0	0	0	0	0	0	0	0	0	0	0	0	0	0	0	0	0	0	0	0.192901	0	0	0	0	0	0	0	0	0	0	0	0	0	0	0	0	0	0	0	0	0.0537084	0	0	0	0	0	0	0
79.5	0	0	0	0	0	0	0	0	0	0	0	0	0	0	0	0	0	0	0	0	0.192901	0	0	0	0	0	0	0	0	0	0	0	0	0	0	0	0	0	0	0	0	0.0537084	0	0	0	0	0	0	0
80	0	0	0	0	0	0	0	0	0	0	0	0	0	0	0	0	0	0	0	0	0.192901	0	0	0	0	0	0	0	0	0	0	0	0	0	0	0	0	0	0	0	0	0.0537084	0	0	0	0	0	0	0
80.5	0	0	0	0	0	0	0	0	0	0	0	0	0	0	0	0	0	0	0	0	0.192901	0	0	0	0	0	0	0	0	0	0	0	0	0	0	0	0	0	0	0	0	0.0537084	0	0	0	0	0	0	0
81	0	0	0	0	0	0	0	0	0	0	0	0	0	0	0	0	0	0	0	0	0.192901	0	0	0	0	0	0	0	0	0	0	0	0	0	0	0	0	0	0	0	0	0.0537084	0	0	0	0	0	0	0
81.5	0	0	0	0	0	0	0	0	0	0	0	0	0	0	0	0	0	0	0	0	0.192901	0	0	0	0	0	0	0	0	0	0	0	0	0	0	0	0	0	0	0	0	0.0537084	0	0	0	0	0	0	0
82	0	0	0	0	0	0	0	0	0	0	0	0	0	0	0	0	0	0	0	0	0.192901	0	0	0	0	0	0	0	0	0	0	0	0	0	0	0	0	0	0	0	0	0.0537084	0	0	0	0	0	0	0
82.5	0	0	0	0	0	0	0	0	0	0	0	0	0	0	0	0	0	0	0	0	0.192901	0	0	0	0	0	0	0	0	0	0	0	0	0	0	0	0	0	0	0	0	0.0537084	0	0	0	0	0	0	0
83	0	0	0	0	0	0	0	0	0	0	0	0	0	0	0	0	0	0	0	0	0.192901	0	0	0	0	0	0	0	0	0	0	0	0	0	0	0	0	0	0	0	0	0.0537084	0	0	0	0	0	0	0
83.5	0	0	0	0	0	0	0	0	0	0	0	0	0	0	0	0	0	0	0	0	0.192901	0	0	0	0	0	0	0	0	0	0	0	0	0	0	0	0	0	0	0	0	0.0537084	0	0	0	0	0	0	0
84	0	0	0	0	0	0	0	0	0	0	0	0	0	0	0	0	0	0	0	0	0.192901	0	0	0	0	0	0	0	0	0	0	0	0	0	0	0	0	0	0	0	0	0.0537084	0	0	0	0	0	0	0
84.5	0	0	0	0	0	0	0	0	0	0	0	0	0	0	0	0	0	0	0	0	0.192901	0	0	0	0	0	0	0	0	0	0	0	0	0	0	0	0	0	0	0	0	0.0537084	0	0	0	0	0	0	0
85	0	0	0	0	0	0	0	0	0	0	0	0	0	0	0	0	0	0	0	0	0.192901	0	0	0	0	0	0	0	0	0	0	0	0	0	0	0	0	0	0	0	0	0.0537084	0	0	0	0	0	0	0
85.5	0	0	0	0	0	0	0	0	0	0	0	0	0	0	0	0	0	0	0	0	0.192901	0	0	0	0	0	0	0	0	0	0	0	0	0	0	0	0	0	0	0	0	0.0537084	0	0	0	0	0	0	0
86	0	0	0	0	0	0	0	0	0	0	0	0	0	0	0	0	0	0	0	0	0.192901	0	0	0	0	0	0	0	0	0	0	0	0	0	0	0	0	0	0	0	0	0.0537084	0	0	0	0	0	0	0
86.5	0	0	0	0	0	0	0	0	0	0	0	0	0	0	0	0	0	0	0	0	0.192901	0	0	0	0	0	0	0	0	0	0	0	0	0	0	0	0	0	0	0	0	0.0537084	0	0	0	0	0	0	0
87	0	0	0	0	0	0	0	0	0	0	0	0	0	0	0	0	0	0	0	0	0.192901	0	0	0	0	0	0	0	0	0	0	0	0	0	0	0	0	0	0	0	0	0.0537084	0	0	0	0	0	0	0
87.5	0	0	0	0	0	0	0	0	0	0	0	0	0	0	0	0	0	0	0	0	0.192901	0	0	0	0	0	0	0	0	0	0	0	0	0	0	0	0	0	0	0	0	0.0537084	0	0	0	0	0	0	0
88	0	0	0	0	0	0	0	0	0	0	0	0	0	0	0	0	0	0	0	0	0.192901	0	0	0	0	0	0	0	0	0	0	0	0	0	0	0	0	0	0	0	0	0.0537084	0	0	0	0	0	0	0
88.5	0	0	0	0	0	0	0	0	0	0	0	0	0	0	0	0	0	0	0	0	0.192901	0	0	0	0	0	0	0	0	0	0	0	0	0	0	0	0	0	0	0	0	0.0537084	0	0	0	0	0	0	0
89	0	0	0	0	0	0	0	0	0	0	0	0	0	0	0	0	0	0	0	0	0.192901	0	0	0	0	0	0	0	0	0	0	0	0	0	0	0	0	0	0	0	0	0.0537084	0	0	0	0	0	0	0
89.5	0	0	0	0	0	0	0	0	0	0	0	0	0	0	0	0	0	0	0	0	0.192901	0	0	0	0	0	0	0	0	0	0	0	0	0	0	0	0	0	0	0	0	0.0537084	0	0	0	0	0	0	0
90	0	0	0	0	0	0	0	0	0	0	0	0	0	0	0	0	0	0	0	0	0.192901	0	0	0	0	0	0	0	0	0	0	0	0	0	0	0	0	0	0	0	0	0.0537084	0	0	0	0	0	0	0
90.5	0	0	0	0	0	0	0	0	0	0	0	0	0	0	0	0	0	0	0	0	0.192901	0	0	0	0	0	0	0	0	0	0	0	0	0	0	0	0	0	0	0	0	0.0537084	0	0	0	0	0	0	0
91	0	0	0	0	0	0	0	0	0	0	0	0	0	0	0	0	0	0	0	0	0.192901	0	0	0	0	0	0	0	0	0	0	0	0	0	0	0	0	0	0	0	0	0.0537084	0	0	0	0	0	0	0
91.5	0	0	0	0	0	0	0	0	0	0	0	0	0	0	0	0	0	0	0	0	0.192901	0	0	0	0	0	0	0	0	0	0	0	0	0	0	0	0	0	0	0	0	0.0537084	0	0	0	0	0	0	0
92	0	0	0	0	0	0	0	0	0	0	0	0	0	0	0	0	0	0	0	0	0.192901	0	0	0	0	0	0	0	0	0	0	0	0	0	0	0	0	0	0	0	0	0.0537084	0	0	0	0	0	0	0
92.5	0	0	0	0	0	0	0	0	0	0	0	0	0	0	0	0	0	0	0	0	0.192901	0	0	0	0	0	0	0	0	0	0	0	0	0	0	0	0	0	0	0	0	0.0537084	0	0	0	0	0	0	0
93	0	0	0	0	0	0	0	0	0	0	0	0	0	0	0	0	0	0	0	0	0.192901	0	0	0	0	0	0	0	0	0	0	0	0	0	0	0	0	0	0	0	0	0.0537084	0	0	0	0	0	0	0
93.5	0	0	0	0	0	0	0	0	0	0	0	0	0	0	0	0	0	0	0	0	0.192901	0	0	0	0	0	0	0	0	0	0	0	0	0	0	0	0	0	0	0	0	0.0537084	0	0	0	0	0	0	0
94	0	0	0	0	0	0	0	0	0	0	0	0	0	0	0	0	0	0	0	0	0.192901	0	0	0	0	0	0	0	0	0	0	0	0	0	0	0	0	0	0	0	0	0.0537084	0	0	0	0	0	0	0
94.5	0	0	0	0	0	0	0	0	0	0	0	0	0	0	0	0	0	0	0	0	0.192901	0	0	0	0	0	0	0	0	0	0	0	0	0	0	0	0	0	0	0	0	0.0537084	0	0	0	0	0	0	0
95	0	0	0	0	0	0	0	0	0	0	0	0	0	0	0	0	0	0	0	0	0.192901	0	0	0	0	0	0	0	0	0	0	0	0	0	0	0	0	0	0	0	0	0.0537084	0	0	0	0	0	0	0
95.5	0	0	0	0	0	0	0	0	0	0	0	0	0	0	0	0	0	0	0	0	0.192901	0	0	0	0	0	0	0	0	0	0	0	0	0	0	0	0	0	0	0	0	0.0537084	0	0	0	0	0	0	0
96	0	0	0	0	0	0	0	0	0	0	0	0	0	0	0	0	0	0	0	0	0.192901	0	0	0	0	0	0	0	0	0	0	0	0	0	0	0	0	0	0	0	0	0.0537084	0	0	0	0	0	0	0
96.5	0	0	0	0	0	0	0	0	0	0	0	0	0	0	0	0	0	0	0	0	0.192901	0	0	0	0	0	0	0	0	0	0	0	0	0	0	0	0	0	0	0	0	0.0537084	0	0	0	0	0	0	0
97	0	0	0	0	0	0	0	0	0	0	0	0	0	0	0	0	0	0	0	0	0.192901	0	0	0	0	0	0	0	0	0	0	0	0	0	0	0	0	0	0	0	0	0.0537084	0	0	0	0	0	0	0
97.5	0	0	0	0	0	0	0	0	0	0	0	0	0	0	0	0	0	0	0	0	0.192901	0	0	0	0	0	0	0	0	0	0	0	0	0	0	0	0	0	0	0	0	0.0537084	0	0	0	0	0	0	0
98	0	0	0	0	0	0	0	0	0	0	0	0	0	0	0	0	0	0	0	0	0.192901	0	0	0	0	0	0	0	0	0	0	0	0	0	0	0	0	0	0	0	0	0.0537084	0	0	0	0	0	0	0
98.5	0	0	0	0	0	0	0	0	0	0	0	0	0	0	0	0	0	0	0	0	0.192901	0	0	0	0	0	0	0	0	0	0	0	0	0	0	0	0	0	0	0	0	0.0537084	0	0	0	0	0	0	0
99	0	0	0	0	0	0	0	0	0	0	0	0	0	0	0	0	0	0	0	0	0.192901	0	0	0	0	0	0	0	0	0	0	0	0	0	0	0	0	0	0	0	0	0.0537084	0	0	0	0	0	0	0
99.5	0	0	0	0	0	0	0	0	0	0	0	0	0	0	0	0	0	0	0	0	0.192901	0	0	0	0	0	0	0	0	0	0	0	0	0	0	0	0	0	0	0	0	0.0537084	0	0	0	0	0	0	0
100	0	0	0	0	0	0	0	0	0	0	0	0	0	0	0	0	0	0	0	0	0	0	0	0	0	0	0	0	0	0	0	0	0	0	0	0	0	0	0	0	0	0	0	0	0	0	0	0	0
[truncated: 208 more columns]

## Sheet: Encoding
The first column describes the dose and the other columns describe the volume for each patients
Codes	Patients codes
R	Code of patients-Rectum
S	Code of patients-Sigmoid
T	Code of patients-Small intestine
