# Supplementary material for: Dose-response relationships of intestinal organs and excessive mucus discharge after gynaecological radiotherapy
Source: PLoS One. 2021 Apr 16;16(4):e0250004. doi: 10.1371/journal.pone.0250004 (PMC8051803; doi:10.1371/journal.pone.0250004)
Supplement: S1 File — (ZIP) [file pone.0250004.s001.zip › Databases/Variables_Database.xlsx]

## Sheet: Blad1
age	ageAtTreat	timeSinceTreat	maritalStatus	educationLevel	employmentStatus	placeOfResidency	BMIgrp.	exercise	noChildren	noCaesarianDeliveries	sphincterDamage	IBS	diabetes	heartFailure	anginaPectoris	rheumatism	smoking	noHeavyChildren	perineumDamage	hypertension	haemorrhoids	lactoseIntolerance	gluteinIntolerance	diagnosis	treatMod	prescribedEBRT	targetArea	fieldTechnique
3	69.0650239561944	54.6803559206023	14.3846680355921	2	2	8	2	1	2	2	1	0	0	1	0	0	0	2	0	0	1	0	0	0	7	3	40	2	1
6	51.2525667351129	41.0130047912389	10.2395619438741	3	3	7	3	1	4	2	0	0	1	0	0	0	0	2	0	1	0	0	0	0	4	1	45	1	3
34	51.0198494182067	44.4599589322382	6.55989048596851	4	2	3	2	2	5	2	0	0	0	0	0	0	0	2	0	0	0	0	0	0	3	1	46	1	3
46	70.4339493497604	63.2799452429843	7.15400410677618	1	2	8	1	1	6	3	0	0	0	0	0	0	0	2	0	0	1	0	0	0	7	3	40	2	1
53	60.5256673511294	54.1793292265572	6.34633812457221	4	2	3	3	1	5	2	0	0	0	0	0	0	0	3	0	1	0	0	0	0	6	3	40	2	1
96	67.7864476386037	53.4893908281999	14.2970568104038	1	1	8	2	2	6	1	0	0	0	0	0	0	0	2	0	0	1	0	0	0	6	1	40	2	1
98	51.8795345653662	40.684462696783	11.1950718685832	1	1	7	1	2	1	2	0	1	0	0	0	0	1	3	0	0	1	0	0	0	3	7	70	1	5
99	67.0718685831622	53.2320328542094	13.8398357289528	4	2	8	3	1	3	1	0	0	0	0	NA	NA	NA	1	0	0	NA	1	0	0	7	3	40	2	1
100	68.7802874743327	62.4366872005476	6.34360027378508	1	1	8	3	1	1	1	0	0	0	0	1	0	0	2	0	0	0	0	0	0	6	3	40	2	1
103	74.2203969883641	61.3196440793977	12.9007529089665	4	2	8	2	1	4	3	0	0	0	0	0	0	1	2	1	0	1	0	0	0	2	1	44.8	2	1
109	60.6023271731691	52.0903490759754	8.5119780971937	4	3	2	1	1	2	5	0	0	0	0	0	0	0	3	0	0	0	0	0	0	4	3	67	1	5
110	56.1095140314853	51.4551676933607	4.65434633812457	4	3	3	3	3	5	0	0	0	0	1	0	0	1	1	0	0	0	0	0	0	6	3	40	2	3
112	74.735112936345	67.7015742642026	7.03353867214237	1	2	8	3	1	6	3	1	0	0	0	0	0	0	1	0	1	0	0	0	0	1	1	40	2	1
123	55.7043121149897	46.2559890485969	9.44832306639288	1	3	3	3	1	5	2	0	0	0	0	0	0	0	1	0	0	1	0	0	0	6	3	40	2	1
129	38.3709787816564	25.5715263518138	12.7994524298426	3	3	3	3	1	4	0	0	0	0	0	0	0	0	2	0	0	0	0	0	0	6	3	40	2	1
133	65.927446954141	56.9226557152635	9.00479123887748	4	1	8	3	2	6	2	0	0	0	1	0	0	0	3	0	1	0	0	0	0	1	1	50.4	1	3
140	45.2977412731006	40.7364818617385	4.56125941136208	1	2	3	1	3	5	3	0	0	0	0	0	0	0	3	1	1	0	0	1	0	3	5	59.4	1	3
142	63.5126625598905	55.1950718685832	8.31759069130732	4	3	3	3	1	4	0	0	0	0	0	0	0	0	3	0	0	0	0	0	0	5	1	10.8	1	3
146	64.0985626283368	52.3860369609856	11.7125256673511	1	3	4	3	3	5	0	0	0	0	0	0	0	0	2	0	0	0	0	0	0	5	3	40	2	1
153	78.570841889117	68.0848733744011	10.4859685147159	2	1	8	2	1	2	1	0	0	0	0	0	0	0	1	0	0	0	0	0	0	6	3	40	2	1
157	60.4626967830253	51.3347022587269	9.12799452429843	1	1	2	1	2	5	2	0	0	1	0	0	0	0	2	1	1	1	0	0	0	6	3	40	2	3
160	72.6187542778919	60.8651608487337	11.7535934291581	2	1	8	1	1	6	2	0	0	0	0	0	0	0	1	1	0	0	0	0	0	1	1	49.6	1	1
165	66.8665297741273	61.9192334017796	4.94729637234771	1	1	8	2	2	4	2	0	0	0	0	0	0	0	2	1	0	0	0	0	0	6	1	40	2	3
168	72.1752224503765	63.4688569472964	8.70636550308008	2	2	8	1	1	6	1	0	0	0	0	0	0	0	2	0	0	0	0	0	0	4	7	67	1	7
172	65.6563997262149	55.1485284052019	10.507871321013	4	2	8	1	2	5	1	0	0	0	0	0	0	0	2	0	0	0	0	0	0	5	3	44.8	4	1
177	64.7967145790554	59.8685831622177	4.92813141683778	1	3	7	2	2	4	4	0	0	0	0	0	0	1	1	0	0	0	0	0	0	5	1	39.6	1	3
178	74.8528405201916	61.5496235455168	13.3032169746749	1	3	8	3	1	6	1	0	0	0	0	0	0	0	2	0	0	0	0	0	0	7	3	40	2	1
191	63.4058863791923	54.3928815879535	9.01300479123888	1	2	3	2	1	6	5	0	1	0	0	0	0	0	2	0	0	0	0	0	0	6	3	40	2	1
197	27.5920602327173	23.2251882272416	4.3668720054757	4	3	5	2	1	6	0	0	0	0	0	0	0	0	3	0	0	0	0	1	0	1	1	50.4	1	3
200	65.7056810403833	52.0766598220397	13.6290212183436	3	2	8	3	2	4	3	0	0	0	0	0	0	1	2	0	0	0	0	0	0	6	3	30.4	2	1
202	69.7522245037646	59.6960985626283	10.0561259411362	1	1	8	1	1	5	3	0	0	0	0	0	0	0	1	0	1	0	0	0	0	4	1	67	1	7
207	49.5030800821355	38.4804928131417	11.0225872689938	1	3	3	3	1	6	2	0	0	0	0	0	0	0	3	0	1	0	0	0	0	4	1	40	1	1
220	63.9644079397673	59.5509924709103	4.41341546885695	1	2	7	3	1	4	1	0	0	0	0	0	0	0	3	0	0	0	0	0	0	2	1	45	5	5
223	43.9644079397673	37.9055441478439	6.05886379192334	4	3	6	3	2	4	3	0	0	1	0	0	0	0	1	0	1	0	0	0	0	6	1	40	2	1
225	65.9110198494182	61.3853524982888	4.52566735112936	4	1	8	3	2	6	6	0	0	0	0	0	0	0	3	1	NA	1	0	0	0	4	7	67	1	7
226	61.160848733744	52.1478439425051	9.01300479123888	1	2	2	2	1	1	0	0	0	0	1	0	0	0	3	0	0	1	0	0	0	2	1	45	1	3
227	73.719370294319	69.6755646817249	4.04380561259411	2	2	8	3	2	5	2	0	0	0	0	0	0	0	2	1	1	1	0	0	0	5	1	44	1	3
229	55.6358658453114	45.7056810403833	9.93018480492813	1	3	7	3	2	3	2	0	0	0	0	0	0	0	2	NA	0	0	0	1	0	7	3	40	2	1
231	47.5728952772074	42.776180698152	4.79671457905544	4	3	3	3	1	4	0	0	0	0	0	0	0	0	1	0	0	0	0	0	0	6	3	35.2	2	3
233	69.2539356605065	57.0075290896646	12.2464065708419	1	3	8	3	1	6	2	0	0	0	0	0	1	0	2	0	1	0	0	0	0	1	1	40	1	1
234	57.015742642026	46.3162217659138	10.6995208761123	1	1	3	2	2	3	2	0	0	0	0	0	0	0	1	1	0	1	0	0	0	1	1	48.6	1	1
236	72.5831622176591	68.7474332648871	3.83572895277207	1	3	8	3	2	5	1	0	0	0	0	0	0	0	2	0	1	0	0	0	0	1	1	50.4	1	3
237	62.757015742642	59.419575633128	3.33744010951403	1	2	7	3	1	2	0	0	0	0	0	0	0	0	3	0	0	0	0	0	0	5	3	38	1	3
250	61.0622861054073	53.0650239561944	7.99726214921287	4	2	3	2	2	6	0	0	0	0	0	0	0	0	1	0	0	1	0	0	0	4	7	67	1	7
259	66.5982203969884	57.201916495551	9.39630390143737	1	2	8	3	1	6	2	0	0	0	0	0	0	0	1	0	0	1	0	0	0	6	3	40	2	1
270	77.9767282683094	73.4893908281999	4.48733744010951	2	2	8	3	0	1	2	0	0	0	0	0	0	1	2	0	0	0	0	0	0	4	1	32	1	3
274	66.631074606434	62.1054072553046	4.52566735112936	1	2	8	1	3	4	2	0	0	0	0	0	0	0	1	0	1	1	0	0	0	1	1	50.4	1	3
276	63.7809719370294	59.5071868583162	4.27378507871321	1	2	3	2	3	4	2	0	0	0	0	0	0	0	3	0	0	1	0	0	0	1	1	52.2	1	3
285	66.5407255304586	58.9075975359343	7.6331279945243	2	2	3	3	1	6	1	0	0	0	0	0	0	0	2	0	0	0	0	0	0	2	1	39.6	5	3
298	62.2094455852156	52.0657084188912	10.1437371663244	1	1	7	2	2	6	0	0	0	0	0	0	0	0	3	0	0	0	0	0	0	6	3	40	2	1
300	76.9856262833676	69.1800136892539	7.80561259411362	1	1	8	3	1	5	6	0	0	0	0	0	0	0	1	0	0	0	0	0	0	7	3	40	2	1
303	57.9575633127995	48.1013004791239	9.85626283367557	1	2	3	3	1	6	0	0	0	0	0	0	0	0	2	0	0	0	0	0	0	6	3	40	2	1
308	47.9917864476386	42.8501026694045	5.14168377823409	1	1	3	1	3	6	1	0	0	0	0	0	0	0	NA	0	0	0	0	0	0	4	7	67	1	7
310	58.5270362765229	54.9760438056126	3.55099247091034	1	2	3	3	3	1	1	0	0	0	1	0	0	0	1	0	1	1	0	0	0	4	7	67	1	7
313	62.0479123887748	52.5995893223819	9.44832306639288	1	3	3	2	1	4	2	0	0	0	0	0	0	0	1	1	0	0	0	0	0	6	1	40	2	1
325	63.9561943874059	NA	NA	4	3	8	3	2	4	3	0	0	0	0	0	0	0	1	0	1	1	0	0	0	6	3	46.8	2	1
326	64.8651608487337	NA	NA	1	1	8	2	3	6	3	0	0	0	1	0	0	0	1	3	0	1	0	0	0	1	3	50.4	1	3
329	47.170431211499	NA	NA	1	3	3	3	2	4	2	0	0	0	0	0	0	0	3	0	1	0	0	0	0	1	1	50.4	1	3
338	63.9616700889801	54.2203969883641	9.74127310061602	4	2	8	3	1	4	3	0	0	1	0	0	0	0	2	1	0	0	0	0	0	4	3	45	1	1
344	68.8898015058179	64.1177275838467	4.77207392197125	4	3	8	3	1	5	1	0	0	0	0	0	0	0	2	0	0	0	0	0	0	6	3	35.2	2	3
372	61.0814510609172	49.9822039698836	11.0992470910335	1	3	3	1	1	4	2	0	0	0	0	1	0	0	NA	0	0	1	0	0	0	6	3	40	2	1
374	57.968514715948	44.1889117043121	13.7796030116359	1	1	7	3	0	1	0	0	0	1	0	0	0	0	3	0	0	0	0	0	0	6	3	40	2	1
378	37.305954825462	30.6173853524983	6.68856947296372	1	2	2	2	1	2	0	0	0	0	0	0	0	0	3	0	0	0	0	0	0	4	1	59.4	1	3
381	68.7994524298426	61.3388090349076	7.46064339493498	1	2	8	2	3	4	0	0	0	0	0	0	0	1	2	0	0	0	0	0	0	6	1	40	2	1
388	64.2655715263518	59.9917864476386	4.27378507871321	1	3	3	2	2	6	2	0	0	0	0	0	0	0	2	0	1	0	0	0	0	4	5	67	1	7
389	56.2956878850103	52.331279945243	3.96440793976728	4	3	6	3	2	5	0	0	0	0	0	0	0	0	2	0	0	0	0	0	0	5	3	46	1	3
402	68.7720739219713	62.943189596167	5.82888432580424	3	3	8	2	1	2	4	0	1	0	0	1	1	1	1	3	1	1	0	0	0	1	1	48.6	1	3
418	62.8774811772758	53.138945927447	9.73853524982888	2	1	7	3	NA	6	2	0	0	0	0	0	0	0	2	0	1	0	0	0	0	2	1	40	5	2
421	54.4640657084189	49.4182067077344	5.04585900068446	2	3	7	3	1	5	0	0	0	1	0	0	0	0	3	0	0	0	1	0	0	4	1	45	4	3
423	74.9787816563997	67.1759069130732	7.80287474332649	4	1	8	2	2	2	5	0	0	0	1	0	0	0	1	NA	0	1	0	0	0	1	1	50.4	1	3
434	61.8425735797399	50.3764544832307	11.4661190965092	3	3	3	3	3	5	0	0	0	0	0	0	0	0	3	0	0	0	0	0	0	6	3	40	2	1
446	49.4674880219028	45.7850787132101	3.68240930869268	3	2	3	3	1	6	2	0	1	0	0	0	0	0	2	0	1	0	0	0	0	6	3	40	2	3
451	62.757015742642	53.4401095140315	9.31690622861054	4	1	7	3	2	NA	0	0	0	0	1	0	0	0	2	0	0	0	0	0	0	6	3	40	2	1
458	59.6632443531828	54.798083504449	4.86516084873374	1	3	4	3	1	6	2	0	0	0	0	0	0	0	1	1	1	0	0	0	0	7	3	40	2	1
469	55.2279260780287	50.2039698836413	5.02395619438741	1	3	3	2	2	5	1	0	0	0	0	0	0	1	2	0	0	0	0	0	0	7	3	40	3	1
472	68.0273785078713	63.7700205338809	4.25735797399042	4	1	8	2	2	5	3	0	0	0	0	0	0	0	2	1	1	0	1	0	0	7	3	42.4	2	3
474	72.3559206023272	67.6358658453114	4.72005475701574	2	1	8	3	2	3	2	0	0	0	0	0	0	0	2	0	0	0	0	0	0	6	3	30.4	2	1
481	63.6769336071184	51.5482546201232	12.1286789869952	3	3	5	3	1	6	2	0	0	1	0	1	0	0	2	0	0	1	1	0	0	6	3	40	2	1
483	79.1047227926078	70.6666666666667	8.43805612594114	1	1	8	3	1	2	1	0	0	0	0	0	1	0	1	0	1	1	0	0	0	6	3	40	3	1
492	45.4784394250513	34.7433264887064	10.735112936345	1	2	3	3	2	5	2	0	0	0	0	0	0	0	3	0	1	1	0	0	0	4	1	44.8	4	1
501	64.5284052019165	58.715947980835	5.81245722108145	1	2	8	3	1	4	1	0	0	0	0	1	0	0	2	0	0	0	0	0	0	7	3	40	3	1
506	67.3182751540041	60.6817248459959	6.63655030800821	1	1	8	2	1	4	0	0	0	0	0	0	0	0	3	0	0	1	0	0	0	5	1	39.6	1	3
514	58.5106091718001	44.8432580424367	13.6673511293634	1	2	3	1	1	5	3	0	0	0	1	0	0	0	2	0	0	1	0	0	0	6	3	40	2	1
536	78.1409993155373	65.9712525667351	12.1697467488022	2	1	8	3	1	5	0	0	0	0	0	0	0	0	3	0	0	0	0	0	0	5	1	40	1	1
539	64.3093771389459	54.9377138945927	9.37166324435318	1	1	7	2	3	2	2	0	0	0	0	1	1	0	3	0	1	0	0	1	0	2	1	35.2	5	5
551	63.5263518138261	50.4202600958248	13.1060917180014	1	1	7	3	2	2	1	0	0	0	0	0	1	0	1	1	0	0	0	0	0	6	3	40	2	1
561	62.7077344284736	58.4366872005476	4.27104722792608	4	1	3	3	1	4	2	0	0	0	0	0	0	0	1	0	0	0	0	0	0	1	1	52.2	1	3
565	56.9828884325804	51.2169746748802	5.76591375770021	1	2	7	3	2	2	0	0	0	0	0	0	0	1	2	0	0	0	0	0	0	7	3	40	2	1
573	70.5242984257358	61.7138945927447	8.8104038329911	4	1	8	2	2	5	2	0	0	0	0	0	0	0	2	0	0	0	0	0	0	1	1	50.8	2	3
575	39.8576317590691	35.5838466803559	4.27378507871321	1	2	3	2	2	4	3	1	0	0	0	0	0	0	1	0	0	0	0	0	0	1	1	52.2	1	3
576	70.3052703627652	65.2073921971253	5.09787816563997	2	1	8	3	1	6	2	0	0	0	0	0	0	0	1	0	0	1	0	0	0	6	3	40	2	1
586	56.9144421629021	47.9425051334702	8.9719370294319	1	2	3	3	1	5	0	0	0	0	0	0	0	0	1	0	0	0	1	0	0	7	3	39.6	2	1
601	41.9548254620123	38.984257357974	2.97056810403833	4	2	3	3	2	4	0	0	0	0	0	0	0	0	2	0	0	0	0	0	0	1	1	50.4	1	3
612	63.27446954141	60.3586584531143	2.91581108829569	4	3	3	3	1	4	0	0	0	0	0	0	0	0	1	0	0	1	1	0	0	6	3	40	2	3
628	76.6488706365503	73.9849418206708	2.66392881587953	2	1	8	3	1	1	4	0	0	0	0	0	0	0	3	3	0	0	0	0	0	4	7	70	1	3
630	71.2443531827515	68.788501026694	2.4558521560575	1	1	8	3	NA	4	3	0	0	0	0	0	0	0	1	0	0	0	0	0	0	1	1	50.4	1	3
645	69.9822039698836	67.5318275154004	2.45037645448323	2	1	8	3	2	1	2	0	0	NA	0	0	0	0	1	0	1	1	0	0	0	4	1	50.4	1	3
646	69.4976043805613	66.9048596851472	2.5927446954141	1	1	8	3	2	6	3	0	0	0	0	0	0	0	2	1	0	0	0	0	0	6	3	60	2	3
